# Supplementary material for: 4-Nitro­isophthalic acid
Source: Acta Crystallogr Sect E Struct Rep Online. 2011 Dec 21;68(Pt 1):o206. doi: 10.1107/S1600536811053797 (PMC3254540; doi:10.1107/S1600536811053797)
Supplement: Supplementary file 1 [file e-68-0o206-sup1.cif]

##############################################################################
#                                                                            #
# This CIF contains the data in a paper accepted for publication in          #
# Acta Crystallographica Section E. It conforms to the requirements of       #
# Notes for Authors for Acta Crystallographica Section E, and has been       #
# peer reviewed under the auspices of the IUCr Commission on Journals.       #
#                                                                            #
# Full details of the Crystallographic Information File format               #
# are given in the paper "The Crystallographic Information File (CIF):       #
# a New Standard Archive File for Crystallography" by S. R. Hall, F. H.      #
# Allen and I. D. Brown [Acta Cryst. (1991), A47, 655-685].                  #
#                                                                            #
# The current version of the core CIF dictionary is obtainable from          #
# ftp://ftp.iucr.org/pub/cif_core.dic.                                       #
#                                                                            #
# Software is freely available for graphical display of the structure(s)     #
# in this CIF. For information consult the CIF software page                 #
# http://www.iucr.org/resources/cif/software.                                #
#                                                                            #
# This file may be used for bona fide research purposes within the           #
# scientific community so long as proper attribution is given to the journal # 
# article from which it was obtained.                                        #
#                                                                            #
##############################################################################
data_I
_audit_creation_method     SHELXL-97
_chemical_name_systematic
;
 4-nitrobenzene-1,3-dicarboxylic acid
;
_chemical_name_common     '4-nitroisophthalic acid'
_chemical_formula_moiety     'C8 H5 N O6'
_chemical_formula_sum     'C8 H5 N O6'
_chemical_formula_weight     211.13
_chemical_melting_point     ?
_symmetry_cell_setting     triclinic
_symmetry_space_group_name_H-M     'P -1'
_symmetry_space_group_name_Hall     '-P 1'
loop_
    _symmetry_equiv_pos_as_xyz
    'x, y, z'
    '-x, -y, -z'
_cell_length_a     7.0261(14)
_cell_length_b     7.4380(15)
_cell_length_c     8.5775(17)
_cell_angle_alpha     80.09(3)
_cell_angle_beta     86.22(3)
_cell_angle_gamma     75.37(3)
_cell_volume     427.14(15)
_cell_formula_units_Z     2
_cell_measurement_reflns_used     1943
_cell_measurement_theta_min     3.00
_cell_measurement_theta_max     27.48
_cell_measurement_temperature     293(2)
_exptl_crystal_description     'prism'
_exptl_crystal_colour     'red'
_exptl_crystal_size_max     0.30
_exptl_crystal_size_mid     0.25
_exptl_crystal_size_min     0.20
_exptl_crystal_density_diffrn     1.642
_exptl_crystal_density_meas     ?
_exptl_crystal_density_method     'not measured'
_exptl_crystal_F_000     216
_exptl_absorpt_coefficient_mu     0.145
_exptl_absorpt_correction_type     'multi-scan'
_exptl_absorpt_process_details     'CrystalClear (Rigaku, 2005)'
_exptl_absorpt_correction_T_min     0.957
_exptl_absorpt_correction_T_max     0.971
_exptl_special_details
;
 ?
;
_diffrn_ambient_temperature     293(2)
_diffrn_radiation_type     MoK\a
_diffrn_radiation_wavelength     0.71073
_diffrn_radiation_source     'fine-focus sealed tube'
_diffrn_radiation_monochromator     graphite
_diffrn_measurement_device_type     'Rigaku SCXmini CCD-detector diffractometer'
_diffrn_measurement_method     'CCD profile-fitting'
_diffrn_detector_area_resol_mean     13.6612
_diffrn_reflns_number     4103
_diffrn_reflns_av_R_equivalents     0.1362
_diffrn_reflns_av_sigmaI/netI     5.7108
_diffrn_reflns_theta_min     3.00
_diffrn_reflns_theta_max     27.48
_diffrn_reflns_theta_full     27.48
_diffrn_measured_fraction_theta_max     0.992
_diffrn_measured_fraction_theta_full     0.992
_diffrn_reflns_limit_h_min     -9
_diffrn_reflns_limit_h_max     9
_diffrn_reflns_limit_k_min     -9
_diffrn_reflns_limit_k_max     9
_diffrn_reflns_limit_l_min     -11
_diffrn_reflns_limit_l_max     11
_diffrn_standards_number     0
_diffrn_standards_interval_count     .
_diffrn_standards_interval_time     .
_diffrn_standards_decay_%     ?
_refine_special_details
;
Refinement of <i>F</i>^2^ against ALL reflections. The weighted <i>R</i>-factor
<i>wR</i> and goodness of fit <i>S</i> are based on <i>F</i>^2^, conventional
<i>R</i>-factors <i>R</i> are based on <i>F</i>, with <i>F</i> set to zero for
negative <i>F</i>^2^. The threshold expression of <i>F</i>^2^ >
\s(<i>F</i>^2^) is used only for calculating <i>R</i>-factors(gt) <i>etc</i>.
and is not relevant to the choice of reflections for refinement.
<i>R</i>-factors based on <i>F</i>^2^ are statistically about twice as large
as those based on <i>F</i>, and <i>R</i>- factors based on ALL data will be
even larger.
;
_reflns_number_total     1943
_reflns_number_gt     1554
_reflns_threshold_expression     'I>2\s(I)'
_refine_ls_structure_factor_coef     Fsqd
_refine_ls_matrix_type     full
_refine_ls_R_factor_all     0.2251
_refine_ls_R_factor_gt     0.0916
_refine_ls_wR_factor_gt     0.2350
_refine_ls_wR_factor_ref     0.3076
_refine_ls_goodness_of_fit_ref     0.855
_refine_ls_restrained_S_all     0.855
_refine_ls_number_reflns     1943
_refine_ls_number_parameters     136
_refine_ls_number_restraints     8
_refine_ls_hydrogen_treatment     constr
_refine_ls_weighting_scheme     calc
_refine_ls_weighting_details
                 'calc w=1/[\s^2^(Fo^2^)+(0.1225P)^2^] where P=(Fo^2^+2Fc^2^)/3'
_atom_sites_solution_hydrogens     geom
_atom_sites_solution_primary     direct
_atom_sites_solution_secondary     difmap
_refine_ls_shift/su_max     0.017
_refine_ls_shift/su_mean     0.004
_refine_diff_density_max     0.403
_refine_diff_density_min     -0.504
_refine_ls_extinction_method     none
_refine_ls_extinction_coef     ?
loop_
    _atom_type_symbol
    _atom_type_description
    _atom_type_scat_dispersion_real
    _atom_type_scat_dispersion_imag
    _atom_type_scat_source
    'C' 'C' 0.0033 0.0016
                         'International Tables Vol C Tables 4.2.6.8 and 6.1.1.4'
    'H' 'H' 0.0000 0.0000
                         'International Tables Vol C Tables 4.2.6.8 and 6.1.1.4'
    'N' 'N' 0.0061 0.0033
                         'International Tables Vol C Tables 4.2.6.8 and 6.1.1.4'
    'O' 'O' 0.0106 0.0060
                         'International Tables Vol C Tables 4.2.6.8 and 6.1.1.4'
_computing_data_collection     'CrystalClear (Rigaku, 2005)'
_computing_cell_refinement     'CrystalClear '
_computing_data_reduction     'CrystalClear '
_computing_structure_solution     'SHELXS97 (Sheldrick, 2008)'
_computing_structure_refinement     'SHELXL97 (Sheldrick, 2008)'
_computing_molecular_graphics     'DIAMOND (Brandenburg & Putz, 2005)'
_computing_publication_material     'SHELXL97'
loop_
    _atom_site_type_symbol
    _atom_site_label
    _atom_site_fract_x
    _atom_site_fract_y
    _atom_site_fract_z
    _atom_site_U_iso_or_equiv
    _atom_site_thermal_displace_type
    _atom_site_calc_flag
    _atom_site_refinement_flags
    _atom_site_occupancy
    O O1 0.7042(7) 0.0658(7) 0.5109(6) 0.0760(19) Uani . . 1.000
    O O2 0.8052(7) -0.0122(8) 0.2874(6) 0.081(2) Uani . . 1.000
    O O3 0.9385(6) 0.3293(8) 0.4061(6) 0.076(2) Uani . . 1.000
    O O4 0.7716(6) 0.6167(8) 0.4485(6) 0.074(2) Uani . . 1.000
    O O5 0.2226(6) 0.9309(7) 0.0974(5) 0.0637(18) Uani . . 1.000
    O O6 0.0288(6) 0.7626(7) 0.0224(6) 0.0706(18) Uani . . 1.000
    N N1 0.7089(7) 0.1015(8) 0.3680(6) 0.0470(19) Uani . . 1.000
    C C1 0.7884(8) 0.4702(9) 0.3938(7) 0.041(2) Uani . . 1.000
    C C2 0.6144(7) 0.4407(9) 0.3070(6) 0.0396(19) Uani . . 1.000
    C C3 0.5813(8) 0.2668(9) 0.2931(7) 0.044(2) Uani . . 1.000
    C C4 0.4265(8) 0.2656(9) 0.2113(7) 0.0446(19) Uani . . 1.000
    C C5 0.2929(8) 0.4233(10) 0.1433(7) 0.049(2) Uani . . 1.000
    C C6 0.4838(7) 0.6123(9) 0.2397(6) 0.0397(19) Uani . . 1.000
    C C7 0.3223(7) 0.5954(10) 0.1615(6) 0.045(2) Uani . . 1.000
    C C8 0.1809(8) 0.7812(9) 0.0882(7) 0.045(2) Uani . . 1.000
    H H4 0.87560 0.63520 0.48410 0.0880 Uiso . R 1.000
    H H4A 0.40800 0.14920 0.19970 0.0540 Uiso calc R 1.000
    H H5 0.13830 1.03360 0.05700 0.0770 Uiso . R 1.000
    H H5A 0.18720 0.41500 0.08750 0.0590 Uiso calc R 1.000
    H H6A 0.50480 0.72900 0.24730 0.0480 Uiso calc R 1.000
loop_
    _atom_site_aniso_label
    _atom_site_aniso_U_11
    _atom_site_aniso_U_22
    _atom_site_aniso_U_33
    _atom_site_aniso_U_12
    _atom_site_aniso_U_13
    _atom_site_aniso_U_23
    O1 0.075(3) 0.068(4) 0.066(3) 0.011(3) -0.018(3) 0.005(3)
    O2 0.098(4) 0.058(4) 0.067(3) 0.017(3) -0.008(3) -0.006(3)
    O3 0.034(2) 0.080(4) 0.105(4) 0.007(3) -0.030(2) -0.010(3)
    O4 0.045(2) 0.097(4) 0.085(4) -0.009(3) -0.029(2) -0.032(3)
    O5 0.049(2) 0.067(4) 0.074(3) -0.006(3) -0.034(2) -0.008(3)
    O6 0.042(2) 0.086(4) 0.079(3) -0.001(3) -0.034(2) -0.010(3)
    N1 0.046(3) 0.053(4) 0.036(3) -0.006(3) -0.015(2) 0.005(3)
    C1 0.035(3) 0.047(4) 0.041(4) -0.012(3) -0.007(3) -0.001(3)
    C2 0.025(3) 0.052(4) 0.038(3) 0.000(3) -0.012(2) -0.007(3)
    C3 0.032(3) 0.055(4) 0.043(4) -0.002(3) -0.012(3) -0.012(3)
    C4 0.048(3) 0.032(3) 0.060(4) -0.017(3) -0.011(3) -0.010(3)
    C5 0.038(3) 0.067(5) 0.044(4) -0.010(4) -0.016(3) -0.011(3)
    C6 0.032(3) 0.052(4) 0.036(3) -0.011(3) -0.012(2) -0.004(3)
    C7 0.030(3) 0.071(5) 0.032(3) -0.004(3) -0.009(2) -0.010(3)
    C8 0.037(3) 0.046(4) 0.054(4) -0.006(3) -0.013(3) -0.012(3)
_geom_special_details
;
 Bond distances, angles etc. have been calculated using the
 rounded fractional coordinates. All su's are estimated
 from the variances of the (full) variance-covariance matrix.
 The cell esds are taken into account in the estimation of
 distances, angles and torsion angles
;
loop_
    _geom_bond_atom_site_label_1
    _geom_bond_atom_site_label_2
    _geom_bond_site_symmetry_1
    _geom_bond_site_symmetry_2
    _geom_bond_distance
    _geom_bond_publ_flag
    O1 N1 . . 1.209(7) no
    O2 N1 . . 1.225(8) no
    O3 C1 . . 1.281(8) no
    O4 C1 . . 1.235(9) no
    O5 C8 . . 1.237(8) no
    O6 C8 . . 1.289(7) no
    O4 H4 . . 0.8600 no
    O5 H5 . . 0.8700 no
    N1 C3 . . 1.406(8) no
    C1 C2 . . 1.552(8) no
    C2 C6 . . 1.424(9) no
    C2 C3 . . 1.396(9) no
    C3 C4 . . 1.335(8) no
    C4 C5 . . 1.370(9) no
    C5 C7 . . 1.383(10) no
    C6 C7 . . 1.398(7) no
    C7 C8 . . 1.543(9) no
    C4 H4A . . 0.9300 no
    C5 H5A . . 0.9300 no
    C6 H6A . . 0.9300 no
loop_
    _geom_angle_atom_site_label_1
    _geom_angle_atom_site_label_2
    _geom_angle_atom_site_label_3
    _geom_angle_site_symmetry_1
    _geom_angle_site_symmetry_2
    _geom_angle_site_symmetry_3
    _geom_angle
    _geom_angle_publ_flag
    C1 O4 H4 . . . 118.00 no
    C8 O5 H5 . . . 116.00 no
    O1 N1 C3 . . . 118.7(5) no
    O2 N1 C3 . . . 119.2(5) no
    O1 N1 O2 . . . 121.5(6) no
    O4 C1 C2 . . . 120.2(6) no
    O3 C1 O4 . . . 126.0(6) no
    O3 C1 C2 . . . 113.8(5) no
    C3 C2 C6 . . . 121.0(5) no
    C1 C2 C6 . . . 113.4(5) no
    C1 C2 C3 . . . 125.6(5) no
    N1 C3 C4 . . . 122.9(6) no
    N1 C3 C2 . . . 118.9(5) no
    C2 C3 C4 . . . 118.2(6) no
    C3 C4 C5 . . . 124.8(6) no
    C4 C5 C7 . . . 117.0(5) no
    C2 C6 C7 . . . 116.2(6) no
    C5 C7 C8 . . . 120.9(5) no
    C6 C7 C8 . . . 116.3(6) no
    C5 C7 C6 . . . 122.7(6) no
    O6 C8 C7 . . . 115.3(5) no
    O5 C8 O6 . . . 126.5(6) no
    O5 C8 C7 . . . 118.2(5) no
    C3 C4 H4A . . . 118.00 no
    C5 C4 H4A . . . 118.00 no
    C4 C5 H5A . . . 122.00 no
    C7 C5 H5A . . . 121.00 no
    C2 C6 H6A . . . 122.00 no
    C7 C6 H6A . . . 122.00 no
loop_
    _geom_torsion_atom_site_label_1
    _geom_torsion_atom_site_label_2
    _geom_torsion_atom_site_label_3
    _geom_torsion_atom_site_label_4
    _geom_torsion_site_symmetry_1
    _geom_torsion_site_symmetry_2
    _geom_torsion_site_symmetry_3
    _geom_torsion_site_symmetry_4
    _geom_torsion
    _geom_torsion_publ_flag
    O1 N1 C3 C2 . . . . 69.8(8) no
    O1 N1 C3 C4 . . . . -108.8(7) no
    O2 N1 C3 C2 . . . . -118.3(6) no
    O2 N1 C3 C4 . . . . 63.1(8) no
    O3 C1 C2 C3 . . . . 23.2(8) no
    O3 C1 C2 C6 . . . . -157.0(5) no
    O4 C1 C2 C3 . . . . -154.2(6) no
    O4 C1 C2 C6 . . . . 25.5(8) no
    C1 C2 C3 N1 . . . . 2.8(9) no
    C1 C2 C3 C4 . . . . -178.6(5) no
    C6 C2 C3 N1 . . . . -177.0(5) no
    C6 C2 C3 C4 . . . . 1.7(8) no
    C1 C2 C6 C7 . . . . -179.2(5) no
    C3 C2 C6 C7 . . . . 0.6(8) no
    N1 C3 C4 C5 . . . . 176.5(6) no
    C2 C3 C4 C5 . . . . -2.1(9) no
    C3 C4 C5 C7 . . . . 0.0(9) no
    C4 C5 C7 C6 . . . . 2.5(8) no
    C4 C5 C7 C8 . . . . 179.5(5) no
    C2 C6 C7 C5 . . . . -2.7(8) no
    C2 C6 C7 C8 . . . . -179.9(5) no
    C5 C7 C8 O5 . . . . -174.4(5) no
    C5 C7 C8 O6 . . . . 5.5(8) no
    C6 C7 C8 O5 . . . . 2.8(8) no
    C6 C7 C8 O6 . . . . -177.3(5) no
loop_
    _geom_hbond_atom_site_label_D
    _geom_hbond_atom_site_label_H
    _geom_hbond_atom_site_label_A
    _geom_hbond_site_symmetry_A
    _geom_hbond_distance_DH
    _geom_hbond_distance_HA
    _geom_hbond_distance_DA
    _geom_hbond_angle_DHA
    _geom_hbond_publ_flag
    O4 H4 O3 2_766 0.86 1.76 2.605(7) 168 yes
    O5 H5 O6 2_575 0.87 1.73 2.602(7) 180 yes
    C5 H5A O6 2_565 0.93 2.56 3.423(8) 154 no
data_New_Global_Publ_Block
_journal_date_recd_electronic     2011-11-30
_journal_date_accepted     2011-12-14
_journal_name_full     'Acta Crystallographica, Section E'
_journal_year     2012
_journal_volume     68
_journal_issue      1
_journal_page_first     o206
_journal_page_last     o206
_journal_paper_category     QO
_journal_paper_doi     10.1107/S1600536811053797
_journal_coeditor_code     ZS2171
_publ_contact_author_name     'Yang-Hui* Luo'
_publ_contact_author_address
;
Ordered Matter Science Research Center, College of Chemistry and Chemical
Engineering, Southeast University,
Nanjing 211189, P. R. China
;
_publ_contact_author_email     peluoyh@sina.com
_publ_contact_author_fax     '86-25-52090614'
_publ_contact_author_phone     '86-25-52090614'
_publ_section_title
;
4-Nitroisophthalic acid
;
_publ_section_title_footnote     .
loop_
    _publ_author_name
    _publ_author_footnote
    _publ_author_address
    'Yang-Hui Luo' .
;
Key Laboratory of Urban and Architectural Heritage Conservation
(Southeast University), Ministry of Education, Nanjing
210096, P. R. China
College of Chemistry and Chemical Engineering, Southeast University,
Nanjing 210096, P. R. China
;
    'Mei-Ling Pan' .
;
Key Laboratory of Urban and Architectural Heritage Conservation
(Southeast University), Ministry of Education, Nanjing
210096, P. R. China
College of Chemistry and Chemical Engineering, Southeast University,
Nanjing 210096, P. R. China
;
_publ_section_synopsis     .
