# Supplementary material for: 4-Nitro­isophthalic acid
Source: Acta Crystallogr Sect E Struct Rep Online. 2011 Dec 21;68(Pt 1):o206. doi: 10.1107/S1600536811053797 (PMC3254540; doi:10.1107/S1600536811053797)
Supplement: Supplementary file 2 [file e-68-0o206-Isup2.hkl]

#
# h,k,l, Fc-squared, Fo-squared, sigma(Fo-squared) and status flag
#
data_I
_shelx_title ' I   ZS2171     4-nitroisophthalic acid'
_shelx_refln_list_code          4
_shelx_F_calc_maximum       51.01
_exptl_crystal_F_000       216.00
_reflns_d_resolution_high  0.7702
 
loop_
 _symmetry_equiv_pos_as_xyz
 'x, y, z'
 '-x, -y, -z'
 
_cell_length_a     7.0261
_cell_length_b     7.4380
_cell_length_c     8.5775
_cell_angle_alpha  80.090
_cell_angle_beta   86.220
_cell_angle_gamma  75.370
 
_shelx_F_squared_multiplier     1.000
 
loop_
 _refln_index_h
 _refln_index_k
 _refln_index_l
 _refln_F_squared_calc
 _refln_F_squared_meas
 _refln_F_squared_sigma
 _refln_observed_status
   1   0   0       66.38       48.35      2.16 o
   2   0   0     1240.62     1035.23     55.49 o
   3   0   0        7.52       13.39      3.03 o
   4   0   0      348.70      286.47     22.19 o
   5   0   0       52.10       52.13      7.40 o
   6   0   0        5.42        4.53      3.25 o
   7   0   0        4.39        5.37      5.95 o
   8   0   0       18.29       20.69     11.52 o
  -8   1   0        5.10        3.84      6.17 o
  -7   1   0        1.39        1.31      3.58 o
  -6   1   0       11.52       12.30      5.62 o
  -5   1   0       17.09       14.73      4.90 o
  -4   1   0       40.10       35.13      5.16 o
  -3   1   0      163.15      140.53     10.67 o
  -2   1   0      548.46      558.97     27.60 o
  -1   1   0      161.62      214.30     52.84 o
   1   1   0     1773.47     1717.71     41.84 o
   2   1   0      196.86      153.20      9.38 o
   3   1   0       54.80       52.15      5.45 o
   4   1   0      165.35      148.72     12.77 o
   5   1   0       15.49       12.71      3.89 o
   6   1   0       25.44       27.90      6.23 o
   7   1   0       85.37       81.15     15.71 o
   8   1   0        2.00        0.14      4.57 o
   9   1   0        0.01        3.18      9.18 o
  -8   2   0        0.77        3.98     31.22 o
  -7   2   0        2.81        2.28      4.50 o
  -6   2   0       20.40       17.45      6.73 o
  -5   2   0       33.23       31.16      6.47 o
  -4   2   0       21.36       29.51      6.48 o
  -3   2   0      452.04      459.75     33.20 o
  -2   2   0     1767.60     1988.10    105.59 o
  -1   2   0     1066.03     1292.17     40.26 o
   0   2   0      159.46      170.07      6.54 o
   1   2   0      450.64      268.14     14.92 o
   2   2   0     2090.04     1945.80     85.02 o
   3   2   0     1191.94     1214.37     96.91 o
   4   2   0       12.37       16.77      4.20 o
   5   2   0        0.16        3.89      2.84 o
   6   2   0        0.54       -0.44      3.71 o
   7   2   0       35.56       32.55     10.83 o
   8   2   0       18.60       19.39      9.18 o
   9   2   0        0.00        1.67      7.47 o
  -7   3   0        0.54       -0.24      8.45 o
  -6   3   0        0.39        0.93      7.55 o
  -5   3   0        0.31       -2.12      6.65 o
  -4   3   0        0.00        1.09      2.56 o
  -3   3   0        1.65        1.09      6.68 o
  -2   3   0      271.45      318.66     54.75 o
  -1   3   0       66.35       77.77      4.62 o
   0   3   0      374.61      477.00     25.78 o
   1   3   0      264.73      347.06    139.91 o
   2   3   0      287.20      366.39     23.89 o
   3   3   0       75.21       83.11      7.00 o
   4   3   0       25.02       26.96      9.37 o
   5   3   0       15.62       22.50     10.80 o
   6   3   0       29.41       33.61     11.99 o
   7   3   0        4.44        4.69      6.04 o
   8   3   0       12.84       19.41     10.76 o
   9   3   0        0.02        0.33      5.66 o
  -7   4   0        2.44        8.03     13.35 o
  -6   4   0        3.87        7.18     14.46 o
  -5   4   0       18.58       21.73     14.17 o
  -4   4   0      107.87       87.40     49.01 o
  -3   4   0        0.10        2.36     18.32 o
  -2   4   0       22.48       14.43     14.10 o
  -1   4   0        6.88       16.59     16.19 o
   0   4   0       16.53       14.69      3.04 o
   1   4   0      161.27      334.99     43.39 o
   2   4   0       60.35       -1.57     28.12 o
   3   4   0      166.42      158.37     13.60 o
   4   4   0       13.76        5.99      5.06 o
   5   4   0      335.67      407.69     68.73 o
   6   4   0       29.20       36.21     15.45 o
   7   4   0        2.80        5.86      7.78 o
   8   4   0        1.12        0.08      5.25 o
  -6   5   0        1.10        1.89     11.51 o
  -5   5   0        1.18        2.17      6.93 o
  -4   5   0        6.53        9.29      8.44 o
  -3   5   0        0.60       -0.87      6.15 o
  -2   5   0        0.25        0.94      4.81 o
  -1   5   0       54.17       76.21     53.53 o
   0   5   0       11.55       -0.61     12.51 o
   1   5   0      103.70      -80.05  50430.88 o
   2   5   0        2.32        5.24      2.83 o
   3   5   0       72.81       75.23      9.48 o
   4   5   0        6.81        7.64      3.22 o
   5   5   0        1.49      -73.51  33700.80 o
   6   5   0      120.70      167.82     49.02 o
   7   5   0        6.57       11.50     12.32 o
   8   5   0        0.21        2.44      7.19 o
  -5   6   0        0.54        7.84     13.12 o
  -4   6   0        3.42       15.24     13.57 o
  -3   6   0       15.46        6.02      8.27 o
  -2   6   0        2.49        5.14      9.33 o
  -1   6   0       57.99       39.02     36.20 o
   0   6   0      123.63      214.50    143.79 o
   1   6   0       33.67       -4.58   1636.61 o
   2   6   0        3.88        0.54      2.31 o
   3   6   0        4.43        9.98      4.33 o
   4   6   0        2.87        1.84      2.54 o
   5   6   0        0.00        4.65      7.53 o
   6   6   0        3.83       17.42     14.39 o
   7   6   0        0.00        7.72     10.66 o
   8   6   0        1.12        1.00      7.50 o
  -4   7   0        2.80       -0.38      7.41 o
  -3   7   0        0.02        0.39      7.29 o
  -2   7   0        1.10        2.23      6.51 o
  -1   7   0       12.09       19.77     14.11 o
   0   7   0        0.02       -1.88      6.35 o
   1   7   0       11.73        8.97     10.63 o
   2   7   0       11.40       16.47      5.77 o
   3   7   0        5.31        3.22      3.15 o
   4   7   0       29.91       53.70      9.45 o
   5   7   0        1.38        0.59      4.63 o
   6   7   0        0.61        7.87    153.13 o
   7   7   0        0.25       -2.37     11.21 o
  -2   8   0        8.33       24.71     21.04 o
  -1   8   0        8.94       25.23     15.77 o
   0   8   0        1.27      698.79  13867.56 o
   1   8   0       28.92       19.39     20.78 o
   2   8   0        0.78        1.04      3.84 o
   3   8   0        0.22        0.82      3.76 o
   4   8   0        6.05        3.07      5.41 o
   5   8   0        0.59        0.64      4.92 o
   6   8   0        1.60        1.91      9.29 o
   0   9   0        0.00      904.82  17322.53 o
   1   9   0        2.20        3.95      6.33 o
   2   9   0        0.74        0.72      4.65 o
   3   9   0        0.01        0.44      6.70 o
   4   9   0        0.21        0.98      8.33 o
  -4  -9   1        2.10        2.08     10.16 o
  -3  -9   1        2.92        2.10      8.46 o
  -2  -9   1        1.04        4.39      8.82 o
  -1  -9   1        3.41        4.36      5.81 o
   0  -9   1        0.31       -0.13      4.81 o
  -6  -8   1        0.94       -0.08     49.30 o
  -5  -8   1        4.63        4.13      7.27 o
  -4  -8   1        3.48        2.32      5.50 o
  -3  -8   1        4.71        7.19      5.65 o
  -2  -8   1        1.11        5.21      7.50 o
  -1  -8   1        0.89        1.61      4.30 o
   0  -8   1        0.15        5.84     66.41 o
   1  -8   1        0.07        2.92      9.52 o
   2  -8   1       13.06       34.77     20.15 o
  -7  -7   1        5.46        7.93     12.09 o
  -6  -7   1        3.62       18.98     40.80 o
  -5  -7   1        6.57       27.24     15.66 o
  -4  -7   1       13.81       14.59     16.24 o
  -3  -7   1        1.36        0.13      2.24 o
  -2  -7   1        8.61       14.99      7.65 o
  -1  -7   1        9.46       25.55     25.68 o
   0  -7   1        0.00     -170.12   4291.77 o
   1  -7   1        5.76       18.93     13.75 o
   2  -7   1        6.22        7.22     11.82 o
   3  -7   1        4.80        5.83      8.77 o
   4  -7   1        0.96        5.11     12.80 o
  -8  -6   1        3.62        7.27     10.91 o
  -7  -6   1        0.00        0.90      7.84 o
  -6  -6   1        4.95        6.29      9.76 o
  -5  -6   1       12.08       12.83     10.86 o
  -4  -6   1       16.53        9.84     10.30 o
  -3  -6   1        4.68       -0.32      2.13 o
  -2  -6   1        0.01        0.24      3.69 o
  -1  -6   1        2.24        1.21      2.36 o
   0  -6   1      217.86      378.75    224.81 o
   1  -6   1        1.88        1.07      6.56 o
   2  -6   1        1.46        0.94      4.95 o
   3  -6   1        3.52        1.48      8.15 o
   4  -6   1        0.01        1.75      7.24 o
   5  -6   1        7.61        5.02     10.01 o
  -8  -5   1        3.18        2.00      7.10 o
  -7  -5   1       39.66       67.49     25.87 o
  -6  -5   1        1.80        3.65      8.23 o
  -5  -5   1        0.69        2.22     21.20 o
  -4  -5   1       13.55        4.40      4.95 o
  -3  -5   1       30.15      164.38     17.02 o
  -2  -5   1       17.89       16.23      9.58 o
  -1  -5   1       55.93       86.65     10.67 o
   0  -5   1      127.26        0.46     36.28 o
   1  -5   1       37.47       30.49     28.95 o
   2  -5   1        1.04        0.02      4.95 o
   3  -5   1        1.86        0.14      4.79 o
   4  -5   1       33.84       32.09     27.33 o
   5  -5   1        5.44        9.38     10.13 o
   6  -5   1        0.15       -0.08      6.97 o
  -8  -4   1        1.79        2.21      7.05 o
  -7  -4   1        1.04        2.00      6.64 o
  -6  -4   1        4.88       10.30      9.92 o
  -5  -4   1        2.98        4.96      9.60 o
  -4  -4   1        0.69        1.29      5.09 o
  -3  -4   1        0.46        1.11      1.61 o
  -2  -4   1       92.32      220.42     18.86 o
  -1  -4   1        0.08        0.62      1.72 o
   0  -4   1       65.32      106.28     61.56 o
   1  -4   1      202.52      250.70     19.59 o
   2  -4   1       57.09       57.47      6.47 o
   3  -4   1       26.95       25.99      4.56 o
   4  -4   1       28.57       33.16     23.18 o
   5  -4   1        4.76        7.18     11.74 o
   6  -4   1        0.27        1.43     10.71 o
  -8  -3   1        4.97        5.35      6.94 o
  -7  -3   1        5.68       10.97      7.74 o
  -6  -3   1        4.20       11.28      8.00 o
  -5  -3   1        0.00       -1.34      5.27 o
  -4  -3   1      109.95      142.18     26.35 o
  -3  -3   1       19.45       -1.89     31.29 o
  -2  -3   1      342.70      364.31     23.86 o
  -1  -3   1       99.60       87.68      7.90 o
   0  -3   1      334.74      400.91     26.81 o
   1  -3   1      114.53      137.25     10.47 o
   2  -3   1        4.33        7.04      2.53 o
   3  -3   1       30.41       51.47      7.39 o
   4  -3   1       17.47       24.60      6.12 o
   5  -3   1        0.01        0.19      3.00 o
   6  -3   1        3.73        8.24     12.51 o
   7  -3   1       20.77       21.85     19.57 o
  -9  -2   1        0.23        2.71     11.20 o
  -8  -2   1        1.41        0.58      4.92 o
  -7  -2   1        0.01        1.00      4.77 o
  -6  -2   1        7.80        8.67      6.23 o
  -5  -2   1       90.30       84.01     14.79 o
  -4  -2   1       38.32       32.66      9.54 o
  -3  -2   1       77.62       73.62     15.48 o
  -2  -2   1      149.07      159.03      7.85 o
  -1  -2   1     1294.10     1443.88     78.00 o
   0  -2   1      579.36      628.37     34.79 o
   1  -2   1        1.40        1.71      1.26 o
   2  -2   1        7.70        9.53      2.80 o
   3  -2   1      205.85      236.66     24.29 o
   4  -2   1       22.57       22.52      5.46 o
   5  -2   1      238.36      234.35     32.16 o
   6  -2   1        0.19        0.55      4.26 o
   7  -2   1        1.02       -0.51      4.56 o
   8  -2   1        0.00      -15.52     90.33 o
  -8  -1   1        2.76        3.65      6.57 o
  -7  -1   1       18.31       23.56      8.77 o
  -6  -1   1        0.99        2.45      4.27 o
  -5  -1   1      263.30      264.96     20.51 o
  -4  -1   1      312.06      321.40     21.31 o
  -3  -1   1       56.66       62.55      9.89 o
  -2  -1   1      840.67      855.13     72.22 o
  -1  -1   1       13.57       17.84      1.44 o
   0  -1   1      441.38      -11.51    306.87 o
   1  -1   1       89.94        2.93    101.24 o
   2  -1   1       21.43       10.73      2.48 o
   3  -1   1       32.69       39.11      5.17 o
   4  -1   1       82.62       78.70      9.01 o
   5  -1   1      159.18      154.42     16.80 o
   6  -1   1      637.95      629.06     58.73 o
   7  -1   1        0.01        1.06      3.73 o
   8  -1   1        0.43        0.66      5.44 o
  -8   0   1        3.70        6.42      6.85 o
  -7   0   1       49.54       42.98     12.29 o
  -6   0   1        0.01       -0.86      2.87 o
  -5   0   1        4.70        5.33      3.20 o
  -4   0   1        3.22        2.58      2.12 o
  -3   0   1       27.04       27.48      3.32 o
  -2   0   1       65.14       47.29      3.52 o
  -1   0   1        1.79        1.66      0.51 o
   1   0   1      294.50      286.13      8.36 o
   2   0   1      587.61      601.00     29.82 o
   3   0   1        4.45        3.66      2.01 o
   4   0   1        4.58        5.67      2.87 o
   5   0   1       39.47       37.71      7.01 o
   6   0   1      209.99      175.66     20.43 o
   7   0   1        5.51        6.21      4.50 o
   8   0   1        3.52        3.13      5.50 o
  -8   1   1        9.34        7.64      8.32 o
  -7   1   1      212.15      199.32     24.83 o
  -6   1   1       40.31       40.65      8.25 o
  -5   1   1      121.80      131.46     14.77 o
  -4   1   1       95.59       92.77      9.58 o
  -3   1   1       99.29       91.63      7.97 o
  -2   1   1      184.32      180.57     10.76 o
  -1   1   1      230.24      207.16      7.35 o
   0   1   1       28.95       39.08     17.81 o
   1   1   1     1763.29     1569.19     67.15 o
   2   1   1        8.84       11.55      3.26 o
   3   1   1     2003.33     1607.42     96.19 o
   4   1   1      113.16      121.33     12.13 o
   5   1   1       83.99       74.07      9.04 o
   6   1   1        0.68        1.47      3.20 o
   7   1   1       18.89       19.97      8.02 o
   8   1   1       11.46       15.28      7.77 o
   9   1   1       12.81       13.66     12.37 o
  -8   2   1        0.54        9.77     41.21 o
  -7   2   1        0.48        0.22      3.32 o
  -6   2   1      192.43      195.40     25.05 o
  -5   2   1        7.69        6.02      3.79 o
  -4   2   1       12.72       14.69      4.22 o
  -3   2   1       88.92       67.07      7.09 o
  -2   2   1      177.72      168.12     11.23 o
  -1   2   1        2.22       -5.67     26.76 o
   0   2   1      316.79      368.95     11.25 o
   1   2   1      114.84      135.35     12.13 o
   2   2   1      288.03      317.68     19.87 o
   3   2   1       79.70       76.85     11.05 o
   4   2   1      519.28      756.33    181.76 o
   5   2   1        5.71        4.69      3.22 o
   6   2   1        0.10        0.67      2.71 o
   7   2   1        0.09        2.16      4.25 o
   8   2   1        0.02       -0.72      4.90 o
   9   2   1        1.08        2.42      6.73 o
  -7   3   1        1.92        2.06      8.97 o
  -6   3   1        6.72        9.89     11.54 o
  -5   3   1        0.07       -0.94      2.89 o
  -4   3   1       60.99       70.19      9.08 o
  -3   3   1       50.62       44.26      5.33 o
  -2   3   1       47.60      117.03    520.21 o
  -1   3   1      235.32      362.30     92.79 o
   0   3   1       13.79       22.73      2.10 o
   1   3   1      567.05      607.13     36.09 o
   2   3   1      309.35      283.44     19.40 o
   3   3   1      105.56      151.38     13.11 o
   4   3   1       75.62      112.60     14.88 o
   5   3   1       23.37       50.11     12.25 o
   6   3   1        4.64        5.36      3.76 o
   7   3   1       11.66       17.53      7.42 o
   8   3   1        9.45        7.11      7.09 o
   9   3   1       14.34       14.95     10.38 o
  -7   4   1        0.99        8.16     11.53 o
  -6   4   1        4.59       13.42     14.65 o
  -5   4   1       21.00       35.18     17.56 o
  -4   4   1      119.19      147.64     89.26 o
  -3   4   1       23.70       34.31     84.25 o
  -2   4   1       19.16       12.74      8.67 o
  -1   4   1       24.44       27.41     21.33 o
   0   4   1      130.24      130.50      7.77 o
   1   4   1       80.83      182.32    100.71 o
   2   4   1       47.90       84.78      8.74 o
   3   4   1       19.33       21.27      3.84 o
   4   4   1       26.43       24.23     20.07 o
   5   4   1       12.27       14.62      5.89 o
   6   4   1        0.04        2.03      7.67 o
   7   4   1        6.88       10.34      8.20 o
   8   4   1        1.02        0.73      5.17 o
  -6   5   1        0.63        3.52     37.59 o
  -5   5   1       15.28       20.38     54.92 o
  -4   5   1       24.31       23.83     50.57 o
  -3   5   1        0.39        4.63      6.33 o
  -2   5   1      128.81      101.48     79.14 o
  -1   5   1      193.05      208.56     39.62 o
   0   5   1        7.42        1.83      3.52 o
   1   5   1       26.84       23.56     14.20 o
   2   5   1       31.81       -0.39      1.64 o
   3   5   1       51.18       69.71      9.42 o
   4   5   1        0.60        3.34      2.68 o
   5   5   1       21.49       21.77     16.25 o
   6   5   1      113.94      202.08     45.32 o
   7   5   1        3.73        0.33      7.70 o
   8   5   1        3.90        9.44      9.12 o
  -5   6   1        0.75        1.95      8.43 o
  -4   6   1        3.78        5.58      9.19 o
  -3   6   1        3.70        0.91      6.41 o
  -2   6   1       42.61       29.48     28.57 o
  -1   6   1      308.81      426.20    301.06 o
   0   6   1       50.26       37.49     23.48 o
   1   6   1       12.73       -2.87     47.29 o
   2   6   1        2.77       -0.64      2.13 o
   3   6   1       24.05       21.55     12.16 o
   4   6   1       22.34       25.29      6.02 o
   5   6   1       15.09       13.63     14.95 o
   6   6   1        1.73        8.16     29.45 o
   7   6   1       12.56       19.60     16.11 o
   8   6   1        0.77       -0.71      7.05 o
  -4   7   1        7.18        7.41     10.21 o
  -3   7   1        4.32        4.71      8.67 o
  -2   7   1        0.77        1.45      7.85 o
  -1   7   1        4.38        0.56      5.61 o
   0   7   1        0.09       12.93      9.77 o
   1   7   1        7.52      -63.97  41201.08 o
   2   7   1        2.99       12.85      4.64 o
   3   7   1       13.90       26.93     16.33 o
   4   7   1       10.36       37.73      9.02 o
   5   7   1       10.68       20.34     22.54 o
   6   7   1       12.74       18.50     14.12 o
   7   7   1       10.22       15.74     16.99 o
  -3   8   1       13.81       33.41     22.83 o
  -2   8   1        0.57        0.98      7.68 o
  -1   8   1        0.79        7.93     10.38 o
   0   8   1        0.40        5.83      9.94 o
   1   8   1        5.56      337.10   8853.09 o
   2   8   1        3.67        5.70      7.42 o
   3   8   1        6.86        6.12      6.98 o
   4   8   1        7.32        3.86      3.87 o
   5   8   1        3.57        2.71      5.69 o
   6   8   1        3.95        9.73     10.76 o
  -1   9   1        0.00        1.34      9.84 o
   0   9   1        0.75        2.22    135.10 o
   1   9   1        5.38        6.06      8.48 o
   2   9   1        5.97        3.79      5.41 o
   3   9   1        1.57        0.38      5.39 o
   4   9   1        1.68       -0.19      7.92 o
   5   9   1        0.09       -1.21      9.05 o
  -3  -9   2        0.47        0.64      8.09 o
  -2  -9   2        4.76       -0.70      7.41 o
  -5  -8   2        3.24        3.16      8.77 o
  -4  -8   2        0.10        1.42      5.18 o
  -3  -8   2        1.05       -1.25      7.07 o
  -2  -8   2       10.83        7.54      6.01 o
  -1  -8   2        2.71        2.11      4.69 o
   0  -8   2        1.12       11.41     11.76 o
   1  -8   2        5.77       35.35     21.85 o
   2  -8   2        1.25        6.46     14.95 o
  -7  -7   2        0.30        4.82     12.28 o
  -6  -7   2        0.28        0.87      9.59 o
  -5  -7   2       14.72       32.46     16.31 o
  -4  -7   2        2.06        3.25      5.56 o
  -3  -7   2        2.72        1.78      3.41 o
  -2  -7   2        2.76       10.03      5.45 o
  -1  -7   2        1.38        2.27      4.32 o
   0  -7   2       37.83       28.03     30.75 o
   1  -7   2        1.50      530.74  10299.77 o
   2  -7   2        9.32       15.69     15.14 o
   3  -7   2        0.18        6.21     10.18 o
  -7  -6   2        0.90        5.65     10.66 o
  -6  -6   2        0.07       -1.36      8.76 o
  -5  -6   2        0.89        0.24     39.26 o
  -4  -6   2        0.41        1.35      4.10 o
  -3  -6   2        2.59       19.54      5.44 o
  -2  -6   2       38.77       39.50      7.80 o
  -1  -6   2       66.08        5.40      6.09 o
   0  -6   2        3.04     -382.27   3772.46 o
   1  -6   2        7.54        3.08      7.38 o
   2  -6   2        1.03        0.41      5.96 o
   3  -6   2        0.08        5.04      7.40 o
   4  -6   2        4.42        4.41     11.09 o
   5  -6   2        0.35        2.75      8.95 o
  -8  -5   2        2.34        3.12      8.14 o
  -7  -5   2       41.13       69.44     31.01 o
  -6  -5   2        9.65       18.71     12.44 o
  -5  -5   2        5.35        6.97      9.61 o
  -4  -5   2        6.51        5.86      8.83 o
  -3  -5   2        0.01        0.44      3.01 o
  -2  -5   2       50.03       80.34     11.21 o
  -1  -5   2       50.84       57.99      8.71 o
   0  -5   2       54.29     -150.36  40925.44 o
   1  -5   2       14.88       20.11     13.64 o
   2  -5   2       12.51       10.64     12.45 o
   3  -5   2       55.75       46.56     36.49 o
   4  -5   2        0.78        3.26      7.43 o
   5  -5   2        0.94        0.70      8.91 o
   6  -5   2        0.29        4.46     12.57 o
  -8  -4   2        0.63        1.48      6.29 o
  -7  -4   2       14.49       17.60      9.91 o
  -6  -4   2      101.65      150.73     46.96 o
  -5  -4   2        0.02        2.49      6.58 o
  -4  -4   2       63.27       85.69     23.19 o
  -3  -4   2       11.49       27.41      4.32 o
  -2  -4   2       38.83       81.95      9.62 o
  -1  -4   2       37.30       38.68      6.55 o
   0  -4   2       51.14       93.06     13.13 o
   1  -4   2       44.17       13.40      9.79 o
   2  -4   2       51.23       74.21      9.44 o
   3  -4   2        0.43        0.08      1.96 o
   4  -4   2       18.07        8.50      8.87 o
   5  -4   2        0.00        0.67      5.82 o
   6  -4   2       18.10       10.26     12.79 o
  -8  -3   2        0.23        1.06      5.65 o
  -7  -3   2        0.04       -0.53      4.85 o
  -6  -3   2       11.91       13.07      7.35 o
  -5  -3   2        0.02       -0.80      5.25 o
  -4  -3   2        6.36       10.38      9.49 o
  -3  -3   2        0.09      156.02   2014.89 o
  -2  -3   2       30.63       38.25      4.95 o
  -1  -3   2       71.36       -0.85     19.09 o
   0  -3   2      106.10      -13.17    870.08 o
   1  -3   2       39.12       66.44      8.11 o
   2  -3   2        0.92        6.80      3.10 o
   3  -3   2       39.58       41.66      7.67 o
   4  -3   2       25.82       26.62      7.23 o
   5  -3   2       12.67        8.67      6.19 o
   6  -3   2        0.03        0.89      9.22 o
   7  -3   2        5.43       17.61     24.75 o
  -8  -2   2       17.83       19.98     10.71 o
  -7  -2   2        0.89        0.92      4.96 o
  -6  -2   2        4.52        8.22      6.68 o
  -5  -2   2        0.34        0.31      3.54 o
  -4  -2   2      145.84      184.74     53.00 o
  -3  -2   2      288.73      235.03     49.64 o
  -2  -2   2       81.54       -3.68     29.13 o
  -1  -2   2      241.03      211.97     16.02 o
   0  -2   2      141.84      135.32     11.18 o
   1  -2   2     2601.95     2673.86    172.64 o
   2  -2   2      455.63      582.21     47.13 o
   3  -2   2      479.32      522.79     47.82 o
   4  -2   2       25.76       28.46      7.57 o
   5  -2   2        7.21       14.23      8.38 o
   6  -2   2       24.14       30.64     12.83 o
   7  -2   2        1.60        0.65      5.60 o
  -8  -1   2       21.84       23.58     11.51 o
  -7  -1   2       13.41       14.73      8.18 o
  -6  -1   2        0.56       -0.47      4.10 o
  -5  -1   2       15.02       22.21      7.03 o
  -4  -1   2        0.01        1.31      3.31 o
  -3  -1   2       27.08       27.63      1.82 o
  -2  -1   2      377.11      393.22     24.81 o
  -1  -1   2     1090.22     1210.39     70.25 o
   0  -1   2      271.87      248.31     17.75 o
   1  -1   2      687.05      676.14     45.95 o
   2  -1   2      119.82      120.99     14.61 o
   3  -1   2       77.43       82.63     12.27 o
   4  -1   2        5.39        6.13      4.22 o
   5  -1   2       91.11       96.57     13.29 o
   6  -1   2        0.32        1.19      3.71 o
   7  -1   2        0.13        2.39      5.11 o
   8  -1   2        1.79        1.56      5.83 o
  -8   0   2        0.01       -0.01      4.52 o
  -7   0   2        0.64        3.30      5.84 o
  -6   0   2       19.45       17.84      4.59 o
  -5   0   2       36.50       29.89      5.00 o
  -4   0   2       58.99       57.76      6.10 o
  -3   0   2        2.30        3.72      1.44 o
  -2   0   2      199.29      184.94      9.84 o
   0   0   2        0.13        1.10      1.11 o
   1   0   2     1011.40      956.85     26.35 o
   2   0   2      343.52      392.70    139.54 o
   3   0   2      438.69      431.50     27.79 o
   4   0   2      197.39      190.37     16.49 o
   5   0   2       77.67       70.34      9.71 o
   6   0   2       39.01       39.60      7.97 o
   7   0   2       29.69       34.40      8.90 o
   8   0   2        0.71       -0.61      4.79 o
  -8   1   2        3.12        1.74     10.77 o
  -7   1   2        8.26        8.62      6.94 o
  -6   1   2        0.24       -0.23      2.32 o
  -5   1   2       35.09       30.80      8.18 o
  -4   1   2      103.27       81.40     11.63 o
  -3   1   2       27.07       35.99      4.37 o
  -2   1   2       50.27       49.35      4.24 o
  -1   1   2      450.41      526.83     31.04 o
   0   1   2     1722.93     1542.40     65.94 o
   1   1   2        1.24        0.02      0.36 o
   2   1   2       79.31       78.99      8.73 o
   3   1   2      714.83      647.21     38.66 o
   4   1   2      154.31      142.86     12.39 o
   5   1   2        1.04        2.20      2.63 o
   6   1   2       67.79       62.01      9.61 o
   7   1   2       15.11        8.39      4.86 o
   8   1   2        0.02       -0.99      4.70 o
  -7   2   2        8.30        9.65     14.44 o
  -6   2   2       16.39       19.37      6.35 o
  -5   2   2       13.93       13.13      4.93 o
  -4   2   2       53.94       62.46      8.19 o
  -3   2   2      152.29      184.10     14.52 o
  -2   2   2      269.94      289.18     17.62 o
  -1   2   2      761.42      744.64     58.43 o
   0   2   2       12.77      -23.68    235.44 o
   1   2   2      314.93      337.94     21.21 o
   2   2   2     1111.82     1262.98    115.08 o
   3   2   2        3.52        4.17      4.29 o
   4   2   2       30.53       24.65      5.70 o
   5   2   2        9.33       16.35      4.42 o
   6   2   2       46.73       31.71      7.41 o
   7   2   2       59.04       51.18     11.04 o
   8   2   2        0.11       -0.52      4.16 o
   9   2   2       14.30       15.01     15.08 o
  -7   3   2        0.10       -1.74      6.82 o
  -6   3   2        0.45        1.02      6.39 o
  -5   3   2        1.10        1.16      2.92 o
  -4   3   2        0.10        0.35      2.44 o
  -3   3   2      322.24      338.38     37.59 o
  -2   3   2        0.01       -0.65      6.20 o
  -1   3   2        8.26       17.15    247.31 o
   0   3   2        2.20        3.01      1.27 o
   1   3   2       93.48      118.32     29.75 o
   2   3   2      272.25      309.50     22.50 o
   3   3   2       10.69       20.90      7.04 o
   4   3   2        5.40       12.03      6.56 o
   5   3   2       85.58      128.69     27.22 o
   6   3   2       69.16       76.73     11.46 o
   7   3   2       31.23       40.44     11.30 o
   8   3   2        4.70        4.08      5.32 o
   9   3   2        1.19        2.41      9.74 o
  -6   4   2        9.47       12.77     18.78 o
  -5   4   2       48.59       60.07     21.60 o
  -4   4   2        8.47        7.59      9.65 o
  -3   4   2       79.24      118.81    109.23 o
  -2   4   2      135.15      123.53     68.90 o
  -1   4   2       11.19        7.07      6.52 o
   0   4   2        2.35        5.92      1.43 o
   1   4   2      412.27      651.24     44.43 o
   2   4   2        8.91        3.41      2.69 o
   3   4   2        1.07        0.16      1.40 o
   4   4   2      445.68      415.38     48.93 o
   5   4   2       61.36       57.94     12.05 o
   6   4   2        1.18        1.25      4.45 o
   7   4   2        4.44        0.75      4.87 o
   8   4   2        0.76       11.56      8.77 o
  -6   5   2        0.84        7.57     63.62 o
  -5   5   2        3.43       10.30     11.69 o
  -4   5   2        2.68       -0.51      7.42 o
  -3   5   2        0.91        0.54      5.91 o
  -2   5   2       11.14       15.17     14.50 o
  -1   5   2       12.26        7.27      5.82 o
   0   5   2        1.64        8.56      7.00 o
   1   5   2       35.21       46.13      6.08 o
   2   5   2        3.36        0.09      1.84 o
   3   5   2       40.27       34.43     18.50 o
   4   5   2        0.34       -0.46      2.71 o
   5   5   2      360.45      427.98    124.18 o
   6   5   2        6.73        5.93     12.12 o
   7   5   2        0.00       -1.47      8.88 o
   8   5   2        0.40        1.99      7.08 o
  -5   6   2        0.11        2.75      8.39 o
  -4   6   2        4.31        2.77      7.78 o
  -3   6   2        0.45        2.96      6.52 o
  -2   6   2       85.96       81.78     64.68 o
  -1   6   2      125.52      143.10    113.31 o
   0   6   2        1.77        7.89      7.97 o
   1   6   2        3.23       13.28      7.77 o
   2   6   2        1.27        1.46      2.16 o
   3   6   2       10.23       11.44      6.34 o
   4   6   2        5.83       14.08      4.92 o
   5   6   2        6.81       35.75     12.75 o
   6   6   2        0.04        2.55     39.56 o
   7   6   2        3.86       12.29     14.70 o
   8   6   2        2.01        2.65      9.38 o
  -4   7   2        1.67        1.04      8.17 o
  -3   7   2        2.12        8.55      8.55 o
  -2   7   2        1.82        2.41      6.13 o
  -1   7   2        0.00       -0.16      5.60 o
   0   7   2       45.40       64.80     41.40 o
   1   7   2       21.11       28.39     17.48 o
   2   7   2       46.71       65.29     17.12 o
   3   7   2       45.59        0.57      5.22 o
   4   7   2        1.12        7.35      4.63 o
   5   7   2        0.55        5.03      4.44 o
   6   7   2        1.46        2.11     10.55 o
   7   7   2        2.01       11.40     22.59 o
  -3   8   2        4.09       11.56     14.27 o
  -2   8   2        3.97       12.18     13.59 o
  -1   8   2        0.73        0.98      6.80 o
   0   8   2       39.87       50.31     28.08 o
   1   8   2        0.24       -0.14     16.16 o
   2   8   2        1.48        9.81      8.58 o
   3   8   2       10.09        7.41     13.80 o
   4   8   2        1.36        0.89      3.20 o
   5   8   2        1.95        1.62      6.17 o
   6   8   2        0.66        2.69     10.88 o
  -1   9   2        0.00       -2.05     10.06 o
   0   9   2        0.33        1.12      7.78 o
   1   9   2        2.11        2.48     70.91 o
   2   9   2        0.79        6.06      6.32 o
   3   9   2        0.00        0.49      4.77 o
   4   9   2        0.36        0.01      6.18 o
   5   9   2        2.21        0.90      9.93 o
  -5  -8   3        2.63       14.52     15.12 o
  -4  -8   3        0.35        1.18      5.90 o
  -3  -8   3        0.64        1.37      8.07 o
  -2  -8   3        0.24       -0.39      7.68 o
  -1  -8   3        0.34        2.42      7.99 o
   0  -8   3        0.13        0.05      4.65 o
   1  -8   3        7.86       10.25     14.55 o
  -6  -7   3        0.62        5.52     13.59 o
  -5  -7   3        6.40       16.45     86.99 o
  -4  -7   3        0.01        2.81      5.96 o
  -3  -7   3        1.61        1.36      4.67 o
  -2  -7   3        1.68       11.74      6.31 o
  -1  -7   3        0.00        2.41      6.87 o
   0  -7   3        7.40        7.46      9.89 o
   1  -7   3        5.09        3.40      5.93 o
   2  -7   3        0.98        3.90    165.83 o
   3  -7   3        2.99       10.07     15.97 o
  -7  -6   3        0.69        2.75     10.02 o
  -6  -6   3        1.95        0.91      8.27 o
  -5  -6   3        6.43        7.27     48.50 o
  -4  -6   3        0.06        2.86      8.71 o
  -3  -6   3        0.00        0.54      3.75 o
  -2  -6   3       16.02       22.82      7.52 o
  -1  -6   3      105.57      182.02     97.85 o
   0  -6   3        1.06        0.22      2.60 o
   1  -6   3        4.23        3.47     47.92 o
   2  -6   3        0.35        3.47      9.62 o
   3  -6   3        0.02       -0.48      8.68 o
   4  -6   3        0.08       -0.37      7.01 o
  -7  -5   3        1.06        2.09      8.46 o
  -6  -5   3        2.92        5.01     10.15 o
  -5  -5   3        3.55       -0.26      7.48 o
  -4  -5   3        3.58        1.81     52.05 o
  -3  -5   3        0.54       -0.21      2.02 o
  -2  -5   3        2.95        3.74      3.55 o
  -1  -5   3       64.61       66.04     37.04 o
   0  -5   3       66.90      126.80     16.34 o
   1  -5   3        1.18       52.05   2911.28 o
   2  -5   3        1.06        1.98      3.22 o
   3  -5   3       45.25       22.71     24.85 o
   4  -5   3        0.66       -0.33      8.23 o
   5  -5   3        1.65        2.59      9.34 o
  -8  -4   3        0.03       -0.80      6.54 o
  -7  -4   3        2.09        1.57      6.54 o
  -6  -4   3        0.02       -1.41      6.04 o
  -5  -4   3        1.97        5.83     10.37 o
  -4  -4   3        3.35       13.31      8.70 o
  -3  -4   3       24.01       -3.22     38.66 o
  -2  -4   3       25.38       42.68      7.63 o
  -1  -4   3       37.75       49.72     12.95 o
   0  -4   3       65.60       63.88      9.62 o
   1  -4   3       42.24       -4.01     34.67 o
   2  -4   3        0.63        1.56      2.78 o
   3  -4   3        0.20        0.85      3.31 o
   4  -4   3        0.06       -0.05      2.88 o
   5  -4   3        0.32        0.18      6.98 o
   6  -4   3        3.90       14.01     17.53 o
  -8  -3   3        3.77        5.23      8.37 o
  -7  -3   3        0.29        1.81      5.65 o
  -6  -3   3        4.53        4.09      5.84 o
  -5  -3   3        7.77        6.50      6.93 o
  -4  -3   3        8.00       15.91      8.46 o
  -3  -3   3      255.18      259.81     79.07 o
  -2  -3   3       72.13      112.49     12.02 o
  -1  -3   3        0.45        0.13      1.43 o
   0  -3   3       22.08       26.20      5.12 o
   1  -3   3        5.67        9.83      4.12 o
   2  -3   3       51.30       77.76     11.21 o
   3  -3   3       34.48       48.19     10.04 o
   4  -3   3       17.69       24.88      7.89 o
   5  -3   3       12.01       12.15      6.49 o
   6  -3   3        8.46        8.49     16.58 o
   7  -3   3       49.52       68.36     34.60 o
  -8  -2   3        0.62        1.24      6.01 o
  -7  -2   3        3.07        4.08      6.06 o
  -6  -2   3       32.57       36.54     11.94 o
  -5  -2   3       13.33       11.38      7.60 o
  -4  -2   3        3.05        4.80      5.09 o
  -3  -2   3        0.74        0.02      3.13 o
  -2  -2   3      120.35      101.70     77.68 o
  -1  -2   3      131.91      162.73     14.80 o
   0  -2   3      236.06      265.94     23.72 o
   1  -2   3       18.49       18.84     20.43 o
   2  -2   3       69.73       69.59     10.64 o
   3  -2   3       64.34       53.96      9.78 o
   4  -2   3      198.79      199.81     40.10 o
   5  -2   3       37.58       57.60     14.31 o
   6  -2   3        0.02        0.78      4.99 o
   7  -2   3        0.05        2.39      6.95 o
  -8  -1   3        2.29        5.62      8.41 o
  -7  -1   3        0.03       -1.63      5.44 o
  -6  -1   3       80.14       85.41     17.96 o
  -5  -1   3       13.96       17.69      7.17 o
  -4  -1   3       18.71       23.15      6.88 o
  -3  -1   3        8.62       10.23      3.43 o
  -2  -1   3      133.46      155.77     69.81 o
  -1  -1   3     1057.27      974.00    114.07 o
   0  -1   3        8.30       -0.20      1.73 o
   1  -1   3      529.90      452.57     38.92 o
   2  -1   3      165.43      136.63     15.55 o
   3  -1   3        9.79      -15.07    159.81 o
   4  -1   3      222.16      210.88     26.07 o
   5  -1   3      895.96     1125.12    137.58 o
   6  -1   3       26.88       37.28     13.47 o
   7  -1   3        2.46        0.27      5.82 o
   8  -1   3        1.64       -0.42      6.24 o
  -8   0   3       14.46       12.71      9.76 o
  -7   0   3        0.82        0.02      4.22 o
  -6   0   3        0.32        0.43      4.20 o
  -5   0   3        5.11        2.71      2.16 o
  -4   0   3       54.22       47.03      5.40 o
  -3   0   3       26.08       21.07      2.88 o
  -2   0   3      262.95      254.92     17.22 o
  -1   0   3      435.50      476.49     32.59 o
   0   0   3        0.50        0.61      1.05 o
   1   0   3       33.14       31.95      5.32 o
   2   0   3      330.03      311.14     29.11 o
   3   0   3       26.70       19.43      6.86 o
   4   0   3       18.68       15.81      4.09 o
   5   0   3      327.61      288.93     27.87 o
   6   0   3       14.07       16.72      6.20 o
   7   0   3        0.03        2.89      4.89 o
   8   0   3        1.95        0.13      5.98 o
  -8   1   3       43.92       39.75     25.44 o
  -7   1   3       27.46       30.36     11.69 o
  -6   1   3       10.74       11.45      4.67 o
  -5   1   3       11.73       10.32      3.98 o
  -4   1   3       19.62       31.79      7.52 o
  -3   1   3      296.58      309.45     28.79 o
  -2   1   3       16.54       17.90      2.65 o
  -1   1   3      120.18      129.39      8.32 o
   0   1   3      472.99      364.08     17.82 o
   1   1   3      172.66      169.14     10.20 o
   2   1   3     1606.35     1437.77     59.50 o
   3   1   3      232.05      316.34     20.07 o
   4   1   3      208.50      260.37    111.21 o
   5   1   3       67.55       66.32      9.03 o
   6   1   3        8.46        5.49      4.08 o
   7   1   3       10.62       12.41      6.19 o
   8   1   3       44.88       42.86     14.16 o
  -7   2   3       44.99       40.91     25.15 o
  -6   2   3        5.30        6.38      4.00 o
  -5   2   3       17.83       17.13      4.76 o
  -4   2   3        2.45        2.64      2.37 o
  -3   2   3      180.48      163.03     14.14 o
  -2   2   3       13.83       13.75      3.03 o
  -1   2   3      205.31      166.90     12.06 o
   0   2   3       15.66       23.17     16.16 o
   1   2   3      330.92      293.68     21.05 o
   2   2   3       14.18       24.76      5.94 o
   3   2   3      293.36      353.59     39.53 o
   4   2   3        0.00        2.14      2.72 o
   5   2   3       20.50       11.36      6.86 o
   6   2   3        4.91        4.79      3.47 o
   7   2   3        0.00       -0.02      2.62 o
   8   2   3        0.00       -0.61      4.34 o
  -7   3   3        0.05        5.78     33.73 o
  -6   3   3        4.65        0.64      5.05 o
  -5   3   3        0.26        0.62      2.79 o
  -4   3   3       15.38       19.17      4.73 o
  -3   3   3        5.47        4.87      2.51 o
  -2   3   3       44.89       66.95      6.92 o
  -1   3   3      116.16      114.96     12.14 o
   0   3   3      260.63      260.97     22.06 o
   1   3   3       22.23       19.48      3.47 o
   2   3   3       11.25       24.10      4.61 o
   3   3   3        5.66       19.48      6.27 o
   4   3   3        4.39        8.83      5.57 o
   5   3   3        6.11        7.90      5.56 o
   6   3   3        9.68       16.40      5.57 o
   7   3   3       48.07       41.83      8.51 o
   8   3   3        7.48        2.09      4.68 o
  -6   4   3        2.88        5.10      8.32 o
  -5   4   3        8.77       14.18      8.99 o
  -4   4   3        7.09        6.22      6.47 o
  -3   4   3       18.00       27.94     10.70 o
  -2   4   3        7.81        8.21      6.51 o
  -1   4   3      151.66      168.80     27.43 o
   0   4   3      145.88      237.94     18.18 o
   1   4   3      357.65      482.91     36.07 o
   2   4   3      112.44      142.41     14.35 o
   3   4   3        3.23        3.00      2.87 o
   4   4   3       76.86       68.02     13.78 o
   5   4   3        1.72        6.55      6.41 o
   6   4   3       10.29        6.35      6.39 o
   7   4   3        3.24        6.58      5.88 o
   8   4   3        0.01       -0.68      4.32 o
  -6   5   3        1.45       -1.52      9.19 o
  -5   5   3        2.36        2.47      8.66 o
  -4   5   3        0.01        4.02     26.58 o
  -3   5   3       34.98       47.05     15.99 o
  -2   5   3      144.26      184.04     37.73 o
  -1   5   3       28.33       22.03     18.57 o
   0   5   3       18.91        8.06      7.70 o
   1   5   3       15.60       13.10      6.83 o
   2   5   3       11.66       24.92      9.61 o
   3   5   3       14.31        6.26      3.31 o
   4   5   3       45.49       76.18     11.96 o
   5   5   3      106.08       91.18     66.40 o
   6   5   3        3.20       -0.03      4.20 o
   7   5   3        3.96       13.70     11.84 o
   8   5   3        0.17        1.30      5.46 o
  -5   6   3        1.78      283.39   3493.98 o
  -4   6   3        0.80        0.94      9.38 o
  -3   6   3        1.66        2.65      6.59 o
  -2   6   3      155.13      181.99    141.09 o
  -1   6   3       39.96       27.33     25.63 o
   0   6   3       37.81       49.96     31.31 o
   1   6   3        2.04        1.03      4.37 o
   2   6   3       41.80       38.41     15.18 o
   3   6   3       10.62        8.56      3.94 o
   4   6   3       34.51       51.63      9.76 o
   5   6   3        1.77        2.76      4.42 o
   6   6   3       23.93       -0.97     29.92 o
   7   6   3        2.92        3.07      8.17 o
   8   6   3       12.73       15.83     12.34 o
  -4   7   3        0.17       -0.64      8.05 o
  -3   7   3        0.08        1.12      7.81 o
  -2   7   3        1.49        0.63      5.66 o
  -1   7   3        0.74        6.80      9.84 o
   0   7   3        3.82       10.51      9.09 o
   1   7   3       12.57       41.91     21.15 o
   2   7   3        3.62     -206.67  15592.65 o
   3   7   3        2.60       -0.24      2.68 o
   4   7   3        3.33       19.95      6.52 o
   5   7   3       23.73       39.58     10.61 o
   6   7   3       13.86       18.39     13.23 o
   7   7   3        0.06        2.95      9.08 o
  -2   8   3        0.68        1.86     10.07 o
  -1   8   3        0.03        1.56      7.27 o
   0   8   3        1.37        3.66      7.73 o
   1   8   3        1.67        9.02      9.06 o
   2   8   3       10.95        5.02      5.11 o
   3   8   3        8.66        2.10      4.11 o
   4   8   3        4.92        8.31      4.83 o
   5   8   3        2.87        2.59      4.23 o
   6   8   3        6.46       10.45     11.54 o
   0   9   3        4.35       17.66     16.53 o
   1   9   3        4.48        1.37     58.12 o
   3   9   3        2.64        9.47      8.48 o
   4   9   3        0.10       -0.74      4.73 o
   5   9   3        0.17       -0.99      9.61 o
  -3  -8   4        8.52       -0.15      7.78 o
  -2  -8   4        0.57       -0.42      7.91 o
  -1  -8   4        1.93        0.22      7.04 o
   0  -8   4        3.57       22.56     17.70 o
  -5  -7   4        1.47        3.28    135.05 o
  -4  -7   4        3.02        1.22      8.83 o
  -3  -7   4        4.45        5.43      6.42 o
  -2  -7   4        0.00       -0.03      4.09 o
  -1  -7   4        7.70        5.95      6.35 o
   0  -7   4        0.07       11.45     59.87 o
   1  -7   4        7.19        4.04      6.03 o
   2  -7   4        3.95        2.68      5.98 o
  -6  -6   4        0.20        0.08      7.90 o
  -5  -6   4        0.14       10.09     13.70 o
  -4  -6   4        2.67      -50.87   2002.75 o
  -3  -6   4        6.75        4.42      5.65 o
  -2  -6   4       65.44      150.99     21.73 o
  -1  -6   4        6.30        7.30      5.70 o
   0  -6   4        1.16       -0.48      3.55 o
   1  -6   4        4.38        0.18      2.70 o
   2  -6   4        0.45        5.37     12.14 o
   3  -6   4        4.33        9.47     14.09 o
   4  -6   4        1.48        2.59     12.84 o
  -7  -5   4        3.42        5.65      9.25 o
  -6  -5   4        2.23        3.59     11.32 o
  -5  -5   4        0.23        2.51      6.79 o
  -4  -5   4        7.48        6.10     35.96 o
  -3  -5   4        6.75       10.89      9.37 o
  -2  -5   4        0.02       -0.56      2.74 o
  -1  -5   4        6.38       11.79      5.23 o
   0  -5   4        3.99        2.41      3.46 o
   1  -5   4        0.25        5.61      4.63 o
   2  -5   4       20.87     -121.67  36325.73 o
   3  -5   4        2.21        6.71     12.19 o
   4  -5   4       14.56        3.92      7.73 o
   5  -5   4        2.76        6.76     16.31 o
  -7  -4   4       28.84       33.55     14.62 o
  -6  -4   4        0.06        0.24      6.56 o
  -5  -4   4       21.84       29.39     13.22 o
  -4  -4   4        4.66        9.15      9.20 o
  -3  -4   4        2.28      -26.89   1497.76 o
  -2  -4   4        1.62        0.04      2.18 o
  -1  -4   4        0.09        1.10      2.18 o
   0  -4   4        4.78       11.22      4.92 o
   1  -4   4       22.78       24.08      6.84 o
   2  -4   4        0.67        0.85      3.20 o
   3  -4   4       55.61       41.99     14.64 o
   4  -4   4        2.57        3.83      4.17 o
   5  -4   4       11.20       21.65     22.24 o
   6  -4   4        3.11        1.26     14.41 o
  -8  -3   4        0.10       -0.25      6.29 o
  -7  -3   4        2.37        1.49      6.14 o
  -6  -3   4        0.06        0.16      5.16 o
  -5  -3   4        0.83       -0.35      5.01 o
  -4  -3   4        9.87        6.21      6.67 o
  -3  -3   4        4.76        4.60      7.25 o
  -2  -3   4       59.72       46.53     26.87 o
  -1  -3   4      101.35       90.37     12.44 o
   0  -3   4      250.89      317.56     34.98 o
   1  -3   4        0.03        0.35      1.60 o
   2  -3   4        1.53        1.44      3.47 o
   3  -3   4       22.75       19.20      6.55 o
   4  -3   4        7.20        2.36      4.01 o
   5  -3   4        1.16        6.42      5.74 o
   6  -3   4       37.10       65.80     38.97 o
  -8  -2   4        0.95        0.52      6.24 o
  -7  -2   4        0.84        1.77      6.11 o
  -6  -2   4        3.54       12.47      8.94 o
  -5  -2   4        7.84        8.42      6.68 o
  -4  -2   4       22.65       19.06      7.81 o
  -3  -2   4       16.09        9.81      6.53 o
  -2  -2   4        0.94        0.29      2.14 o
  -1  -2   4        5.11        1.18      4.69 o
   0  -2   4      251.72      284.37     29.94 o
   1  -2   4      161.06      185.10     22.61 o
   2  -2   4       30.76       -3.27     26.01 o
   3  -2   4       19.96       12.71     11.07 o
   4  -2   4        7.07        5.73      4.93 o
   5  -2   4      102.19      105.63     21.29 o
   6  -2   4        0.00        1.05      5.47 o
   7  -2   4        6.40       13.66     12.32 o
  -8  -1   4        0.13        1.07      6.22 o
  -7  -1   4        0.06        2.43      6.50 o
  -6  -1   4        3.10        4.89      6.05 o
  -5  -1   4        4.92        6.85      5.30 o
  -4  -1   4        1.15        1.23      3.99 o
  -3  -1   4      158.95      191.84     19.50 o
  -2  -1   4      533.41      556.54     44.28 o
  -1  -1   4      187.45      160.36     22.58 o
   0  -1   4       11.69       19.35     10.61 o
   1  -1   4       12.91        7.78      7.02 o
   2  -1   4        3.64      -62.20  48643.06 o
   3  -1   4        1.85        0.70      2.12 o
   4  -1   4       53.58       62.36     13.04 o
   5  -1   4        0.09        2.58     10.03 o
   6  -1   4        2.82        5.10      6.94 o
   7  -1   4        2.83        1.11      5.90 o
  -8   0   4        0.24       -1.02      6.47 o
  -7   0   4        2.41        1.00      5.29 o
  -6   0   4       11.53        9.20      7.09 o
  -5   0   4       15.93       15.76      7.60 o
  -4   0   4        0.02       -1.31      3.28 o
  -3   0   4      109.40      126.74     10.69 o
  -2   0   4     1469.63     1395.29    106.62 o
  -1   0   4      100.88      128.98     16.49 o
   0   0   4        0.25        2.20      1.60 o
   1   0   4       44.19       44.16      2.91 o
   2   0   4       21.24       19.25      5.56 o
   3   0   4       63.30       95.38     33.24 o
   4   0   4        0.19        1.54      4.08 o
   5   0   4       17.40       25.45      9.36 o
   6   0   4       47.37       53.89     15.19 o
   7   0   4        0.23        1.23      6.85 o
   8   0   4       58.69       66.12     22.70 o
  -7   1   4        0.03        0.37      5.23 o
  -6   1   4        1.65        4.38      5.50 o
  -5   1   4        4.74        3.69      3.06 o
  -4   1   4        2.16        2.88      2.50 o
  -3   1   4       26.90       29.16      6.67 o
  -2   1   4       83.21       86.66      7.59 o
  -1   1   4      403.75      393.54     23.94 o
   0   1   4      114.96      184.68     13.80 o
   1   1   4      154.23      149.54     17.50 o
   2   1   4       56.70       42.75      8.49 o
   3   1   4       26.28       19.41      2.31 o
   4   1   4        0.21        0.01      1.60 o
   5   1   4       21.72       24.53      5.60 o
   6   1   4        5.32        1.96      3.29 o
   7   1   4        3.89        1.64      5.69 o
   8   1   4       24.03       31.49     14.71 o
  -7   2   4        9.29       12.96     16.38 o
  -6   2   4        1.75        3.35      3.30 o
  -5   2   4       20.32       21.44      5.26 o
  -4   2   4       70.39       61.81      8.35 o
  -3   2   4       35.03       36.90      5.90 o
  -2   2   4      210.17      188.85     19.20 o
  -1   2   4       30.16       35.64      4.51 o
   0   2   4       21.97       20.78      3.83 o
   1   2   4        1.96        2.81      2.23 o
   2   2   4        9.12       11.91      5.33 o
   3   2   4       16.42       19.05      7.06 o
   4   2   4       94.21      123.89     11.63 o
   5   2   4        4.41        2.39      2.65 o
   6   2   4       72.13       54.11      8.89 o
   7   2   4        1.97        0.44      5.14 o
   8   2   4       14.17        8.75      9.02 o
  -7   3   4        0.56        3.65     37.98 o
  -6   3   4        2.57        2.49      5.64 o
  -5   3   4        5.06        3.98      5.47 o
  -4   3   4       41.72       35.35      7.06 o
  -3   3   4       47.11       50.38      7.77 o
  -2   3   4       19.37       24.76      4.65 o
  -1   3   4        3.13        6.49      4.52 o
   0   3   4        9.78       32.71     11.54 o
   1   3   4       62.02       85.72      9.46 o
   2   3   4      157.25      172.17     17.77 o
   3   3   4       60.36       91.77     19.32 o
   4   3   4        5.60       16.69      7.91 o
   5   3   4       45.16       46.92      8.71 o
   6   3   4       77.87       87.37     37.93 o
   7   3   4       17.88       12.47      5.45 o
   8   3   4        1.39        3.06     10.06 o
  -6   4   4        4.91        4.79      7.74 o
  -5   4   4        0.15       -2.60      7.54 o
  -4   4   4        7.82       17.43     14.56 o
  -3   4   4       33.55       34.44     11.12 o
  -2   4   4        3.60        2.93      2.18 o
  -1   4   4        4.57       38.89    603.32 o
   0   4   4      145.77      211.86     17.81 o
   1   4   4        7.52        0.78      2.28 o
   2   4   4        1.64       14.22     11.46 o
   3   4   4      136.53      123.35     15.96 o
   4   4   4      131.14      134.81     23.68 o
   5   4   4        3.24        4.79      5.54 o
   6   4   4        8.02        4.97      4.99 o
   7   4   4        5.09       28.20      8.63 o
   8   4   4        5.46       12.42     12.84 o
  -5   5   4        0.45        3.17     41.14 o
  -4   5   4        0.04       -0.38     48.65 o
  -3   5   4       33.27       51.77     16.66 o
  -2   5   4        1.30        4.06     12.29 o
  -1   5   4       10.51       11.61     10.13 o
   0   5   4       49.79       72.88      7.85 o
   1   5   4       24.48       26.03      5.23 o
   2   5   4       40.27      -40.29   2254.25 o
   3   5   4       28.68       16.64      9.48 o
   4   5   4      525.59      703.06     92.35 o
   5   5   4        1.22        8.53      6.99 o
   6   5   4        1.77        2.74      5.20 o
   7   5   4        6.60        0.90      5.07 o
   8   5   4        8.91       10.17     11.73 o
  -5   6   4        0.15        1.34    132.92 o
  -4   6   4        1.15        1.77     80.98 o
  -3   6   4        6.91        7.66      8.21 o
  -2   6   4       60.66       70.37     57.30 o
  -1   6   4        2.63        1.33      5.42 o
   0   6   4        0.10        2.12      5.86 o
   1   6   4        0.02       -0.32      1.90 o
   2   6   4        3.79       76.28   3109.11 o
   3   6   4       12.57       23.44      6.24 o
   4   6   4        6.34       29.53      7.69 o
   5   6   4        1.38        9.71      7.57 o
   6   6   4        8.92       28.13    224.84 o
   7   6   4        6.27       19.70     14.76 o
   8   6   4        4.48       11.95     14.03 o
  -3   7   4        6.88        4.75      8.90 o
  -2   7   4        0.32        0.40      5.72 o
  -1   7   4       13.83       13.52     13.96 o
   0   7   4       11.80       12.45     11.15 o
   1   7   4       38.73       43.42     29.80 o
   2   7   4       34.66       67.27     24.83 o
   3   7   4       12.83        7.26      7.53 o
   4   7   4        0.82        0.25      2.66 o
   5   7   4        5.74        0.37      4.34 o
   6   7   4        1.44        5.98      9.66 o
   7   7   4        9.99       24.67     15.74 o
  -2   8   4        0.07        0.18      8.25 o
  -1   8   4        7.57        6.91     10.40 o
   0   8   4        0.92       -0.89      5.79 o
   1   8   4        0.44        5.81      8.73 o
   2   8   4        8.92     -135.24   3767.39 o
   3   8   4        0.98        0.81      3.72 o
   4   8   4        1.92        3.27      5.36 o
   5   8   4        1.72        3.21      4.61 o
   6   8   4        4.89       12.57     12.21 o
   0   9   4        1.38       -1.17      6.96 o
   1   9   4        0.00      525.72  13635.80 o
   2   9   4        0.03       -0.71      4.78 o
   3   9   4        0.16        0.19      4.51 o
   4   9   4        1.24        1.88      5.59 o
  -4  -7   5        0.99        2.30     57.69 o
  -3  -7   5        0.16        0.97      6.75 o
  -2  -7   5        0.22        0.24      4.69 o
  -1  -7   5        0.78       -0.27      5.24 o
   0  -7   5        1.13        1.91      5.68 o
   1  -7   5        0.50        8.44     15.68 o
  -6  -6   5        1.34        1.53      9.87 o
  -5  -6   5        0.05        0.40      7.62 o
  -4  -6   5        0.09        0.36     14.15 o
  -3  -6   5       19.54       21.03     13.04 o
  -2  -6   5       26.11       25.19     25.65 o
  -1  -6   5        2.70        1.88      3.80 o
   0  -6   5        0.22        0.30      4.30 o
   1  -6   5        6.62        6.89      9.25 o
   2  -6   5        0.00        0.67      4.49 o
   3  -6   5        0.84        3.52     14.28 o
  -6  -5   5        1.27        3.22     11.98 o
  -5  -5   5        2.45        0.77      7.18 o
  -4  -5   5        1.70        3.00     16.01 o
  -3  -5   5        0.01        0.68     20.49 o
  -2  -5   5       66.45       81.95     15.08 o
  -1  -5   5       88.96      152.62     34.29 o
   0  -5   5       16.93       14.19      6.31 o
   1  -5   5       20.18       28.90     10.38 o
   2  -5   5        3.75        3.13      3.93 o
   3  -5   5        0.43       10.99     14.45 o
   4  -5   5        3.15        0.05     10.70 o
  -7  -4   5        0.72        2.05      6.87 o
  -6  -4   5        0.24       -0.60      6.43 o
  -5  -4   5        0.01        2.19      7.01 o
  -4  -4   5        4.48        9.69      8.63 o
  -3  -4   5        3.51        2.92      6.59 o
  -2  -4   5       16.50       15.46     10.41 o
  -1  -4   5        0.29        0.16      2.43 o
   0  -4   5        3.77        0.50      1.94 o
   1  -4   5       11.13       15.68      6.77 o
   2  -4   5        3.34        8.23      5.60 o
   3  -4   5       19.30       18.36     40.03 o
   4  -4   5        0.00        0.77      5.26 o
   5  -4   5       13.89       28.04     26.89 o
  -7  -3   5        1.03        1.20      5.62 o
  -6  -3   5        0.81       -0.88      5.50 o
  -5  -3   5        1.64        0.66      4.87 o
  -4  -3   5       66.12       78.12     33.83 o
  -3  -3   5       23.74       29.26     12.95 o
  -2  -3   5       42.27       40.78      8.94 o
  -1  -3   5        5.38       10.44      6.20 o
   0  -3   5      104.77      127.40     20.05 o
   1  -3   5       65.15       97.88     16.89 o
   2  -3   5      141.85      151.33     24.26 o
   3  -3   5        0.08        0.59      3.73 o
   4  -3   5        2.59        0.39      4.46 o
   5  -3   5        3.04        3.50      6.91 o
   6  -3   5       38.26       58.56     37.25 o
  -7  -2   5       15.06       12.58      9.23 o
  -6  -2   5        0.08        1.00      5.15 o
  -5  -2   5        0.08        0.21      4.49 o
  -4  -2   5        1.53        1.97      4.45 o
  -3  -2   5       33.28       30.45      6.46 o
  -2  -2   5        7.33       15.42      5.74 o
  -1  -2   5      103.42       87.94     14.23 o
   0  -2   5       81.85       47.85     29.77 o
   1  -2   5       12.31       19.79      6.88 o
   2  -2   5       57.60       53.55     11.40 o
   3  -2   5      201.92      161.13    113.95 o
   4  -2   5       10.09       17.58      8.10 o
   5  -2   5       14.61       19.94      9.45 o
   6  -2   5        3.57       12.05      9.28 o
   7  -2   5       10.46        6.06     19.83 o
  -7  -1   5       13.85       11.00      9.14 o
  -6  -1   5       13.05       15.42      9.78 o
  -5  -1   5        0.12       -0.55      4.28 o
  -4  -1   5       14.00       12.88      6.17 o
  -3  -1   5        0.26        2.59      3.89 o
  -2  -1   5      132.54      113.43     13.32 o
  -1  -1   5        0.36       10.12      5.50 o
   0  -1   5      548.80      516.82     51.60 o
   1  -1   5      161.17      249.87     85.74 o
   2  -1   5       91.59      109.61     18.02 o
   3  -1   5      179.85      160.24     24.00 o
   4  -1   5     1026.96     1083.95    130.84 o
   5  -1   5       18.87       23.22     10.44 o
   6  -1   5        0.10        0.43      6.50 o
   7  -1   5        0.01        2.14      7.65 o
  -7   0   5        0.69        0.36      5.30 o
  -6   0   5        0.19       -0.19      5.04 o
  -5   0   5        4.08        5.78      5.77 o
  -4   0   5        3.30        7.39      3.04 o
  -3   0   5       46.03       45.25      9.06 o
  -2   0   5      111.92      100.58     11.84 o
  -1   0   5        2.85        6.68      4.36 o
   0   0   5       41.40       47.38      5.30 o
   1   0   5      103.01       83.62      5.87 o
   2   0   5      246.34      195.05     24.86 o
   3   0   5        1.36       -0.16      4.27 o
   4   0   5       28.24       25.54     10.37 o
   5   0   5       55.59       53.01     14.66 o
   6   0   5        1.56        1.57      6.14 o
   7   0   5        7.02       10.07      9.56 o
  -7   1   5        0.90       -0.28      5.48 o
  -6   1   5        3.64        2.87      6.28 o
  -5   1   5        3.39        5.15      3.41 o
  -4   1   5        3.48        3.38      2.77 o
  -3   1   5        0.32        0.07      1.59 o
  -2   1   5       10.01        7.22      2.70 o
  -1   1   5      133.22      133.12     13.37 o
   0   1   5       10.95       11.79      2.97 o
   1   1   5      490.87      560.48     64.32 o
   2   1   5      423.19      496.16     56.07 o
   3   1   5      229.43      248.25     33.94 o
   4   1   5       39.90       34.18     10.80 o
   5   1   5        0.24       -0.62      4.83 o
   6   1   5       20.15       23.61     10.66 o
   7   1   5       42.22       40.20     14.53 o
   8   1   5        8.24        4.44      8.39 o
  -7   2   5        2.28        4.88     13.85 o
  -6   2   5        1.29       -0.05      4.51 o
  -5   2   5        0.38        0.53      2.97 o
  -4   2   5        4.75        3.25      2.83 o
  -3   2   5        0.18        1.00      2.23 o
  -2   2   5        0.09        2.06      2.08 o
  -1   2   5        6.40        6.59      2.64 o
   0   2   5      154.26      168.38     17.35 o
   1   2   5       28.41       24.59      7.71 o
   2   2   5       68.98       72.33     13.99 o
   3   2   5       40.81       27.12      9.78 o
   4   2   5       66.05       46.89     13.05 o
   5   2   5       23.57       17.13      9.67 o
   6   2   5        7.25       11.82      9.74 o
   7   2   5       11.76        7.19      8.69 o
   8   2   5        0.52        0.01      6.42 o
  -5   3   5        6.98        9.06      6.09 o
  -4   3   5       22.74       27.68      6.10 o
  -3   3   5        1.00        0.98      2.67 o
  -2   3   5        1.31        2.48      2.55 o
  -1   3   5      155.21      147.23     23.97 o
   0   3   5       34.82       46.36     16.36 o
   1   3   5        0.26        0.32      1.72 o
   2   3   5        0.88        0.36      1.26 o
   3   3   5        0.44       -0.04      1.69 o
   4   3   5       16.15       27.75     10.32 o
   5   3   5       23.73       41.75     14.42 o
   6   3   5       47.10       50.66     15.50 o
   7   3   5        2.53        1.09      5.58 o
   8   3   5        1.63        7.64     11.79 o
  -6   4   5        0.08       13.01    110.68 o
  -5   4   5        0.11        0.46      4.60 o
  -4   4   5        1.37        0.25     10.55 o
  -3   4   5        1.09        1.97      5.25 o
  -2   4   5        0.21        0.85      2.24 o
  -1   4   5       39.14       63.87      9.34 o
   0   4   5       34.84       62.41      8.68 o
   1   4   5       38.49       55.41      8.24 o
   2   4   5        1.39        3.82      6.46 o
   3   4   5      138.58      183.75     32.22 o
   4   4   5        7.72       15.01      9.97 o
   5   4   5       17.07       18.90      9.35 o
   6   4   5        8.28        9.68      8.24 o
   7   4   5        0.36       -2.60     21.73 o
   8   4   5        7.79        4.35     10.87 o
  -5   5   5        0.49        0.37      5.72 o
  -4   5   5        6.22       10.25      9.21 o
  -3   5   5       86.58      101.11     34.23 o
  -2   5   5        0.47        4.06      7.62 o
  -1   5   5        3.31        3.80      4.58 o
   0   5   5        5.99        0.46      2.04 o
   1   5   5        5.70        7.43      3.54 o
   2   5   5       14.45     -129.25  18790.06 o
   3   5   5       29.64       55.07     11.36 o
   4   5   5       69.57      109.54     26.52 o
   5   5   5        8.27       -0.06     18.12 o
   6   5   5        0.16        1.71      5.44 o
   7   5   5        3.97        8.66      8.76 o
   8   5   5        0.03        0.38      7.46 o
  -4   6   5        2.22       10.33     49.81 o
  -3   6   5       29.44       48.14     61.68 o
  -2   6   5        4.44        3.53      6.03 o
  -1   6   5        1.66        5.57      6.39 o
   0   6   5       17.52       11.15      8.29 o
   1   6   5        5.87        1.81      2.75 o
   2   6   5       16.89      -25.54   2770.47 o
   3   6   5       13.82       22.16      7.46 o
   4   6   5        0.27        2.30      4.20 o
   5   6   5       28.53       30.51     12.08 o
   6   6   5        4.10        3.15      6.90 o
   7   6   5       25.73       44.63     19.70 o
  -3   7   5        0.03        1.54      7.65 o
  -2   7   5        3.66        5.95      9.69 o
  -1   7   5        7.19        9.90      8.26 o
   0   7   5        1.65        8.00      8.43 o
   1   7   5       11.29       11.45     10.63 o
   2   7   5        2.04      -75.20  19661.60 o
   3   7   5        0.44        2.48      3.02 o
   4   7   5       17.71       31.18     10.34 o
   5   7   5        9.43       11.31     10.56 o
   6   7   5        0.08        1.47      7.05 o
   7   7   5        3.95        2.50      9.49 o
  -2   8   5        0.72        1.70      7.08 o
  -1   8   5        1.60        4.83      9.31 o
   0   8   5        0.87        0.87      5.76 o
   1   8   5        1.86        4.52     13.84 o
   2   8   5        6.42        3.18     10.13 o
   3   8   5        7.51        8.32      8.62 o
   4   8   5        1.42        1.09      4.65 o
   5   8   5        6.39        3.29      8.61 o
   6   8   5        0.67        0.11      7.14 o
   1   9   5        1.40        4.99     10.27 o
   2   9   5        1.46        5.97      6.49 o
   3   9   5        0.01        0.31      4.84 o
   4   9   5        0.30        1.42      5.53 o
  -2  -7   6        1.15        1.66     11.06 o
  -1  -7   6        1.69        4.10     11.63 o
  -5  -6   6        0.05       -1.10      9.65 o
  -4  -6   6        2.76        7.60     11.80 o
  -3  -6   6       22.69      -97.75  39665.28 o
  -2  -6   6        3.39        1.18      8.39 o
  -1  -6   6        1.45        0.58      3.71 o
   0  -6   6        4.58        0.76      4.01 o
   1  -6   6        3.30       17.48     16.89 o
   2  -6   6        0.00        1.17     11.48 o
  -6  -5   6        0.14       -0.61      6.71 o
  -5  -5   6        0.86       -0.50      7.00 o
  -4  -5   6        2.94        7.21      9.22 o
  -3  -5   6        0.01       -0.50      5.98 o
  -2  -5   6        7.68       12.00      9.94 o
  -1  -5   6       11.79        7.54      6.80 o
   0  -5   6        0.00        0.19      2.69 o
   1  -5   6        2.90        1.12      3.74 o
   2  -5   6        3.28       14.04      8.70 o
   3  -5   6        0.01        0.65     12.98 o
  -6  -4   6        4.41        4.37      7.78 o
  -5  -4   6        0.31        0.46      5.76 o
  -4  -4   6        0.51        0.34      6.30 o
  -3  -4   6        0.86        4.65      8.17 o
  -2  -4   6        0.80        0.28     15.91 o
  -1  -4   6        7.87        8.90     12.22 o
   0  -4   6       12.47       12.56      7.68 o
   1  -4   6       35.54       34.48     10.68 o
   2  -4   6       29.41       37.81     11.87 o
   3  -4   6        7.32        3.57      6.26 o
   4  -4   6        2.30        5.47      7.21 o
   5  -4   6        2.84       15.78     24.39 o
  -7  -3   6        0.46        0.64      6.64 o
  -6  -3   6        0.06       -1.80     10.06 o
  -5  -3   6        0.18        2.16      5.85 o
  -4  -3   6        1.20        2.86      6.61 o
  -3  -3   6        3.29        1.52      6.73 o
  -2  -3   6       54.13       52.94     11.66 o
  -1  -3   6       87.63       85.74    127.69 o
   0  -3   6       10.62       18.86      7.75 o
   1  -3   6       16.76       17.77      8.41 o
   2  -3   6       33.37       33.19     10.72 o
   3  -3   6       15.33       18.05      8.97 o
   4  -3   6       13.18       25.67     10.59 o
   5  -3   6       19.98       27.34     12.59 o
  -7  -2   6        2.42        6.16      8.97 o
  -6  -2   6        0.04        0.42      5.45 o
  -5  -2   6       11.32       10.07      7.67 o
  -4  -2   6        0.00        1.22      5.00 o
  -3  -2   6       13.55       12.05      6.19 o
  -2  -2   6        0.05       -0.29      3.23 o
  -1  -2   6       86.13       85.86     51.41 o
   0  -2   6       60.37       60.00     13.15 o
   1  -2   6        9.53        4.68      5.12 o
   2  -2   6       69.76       68.22     15.75 o
   3  -2   6       16.79       20.49      8.37 o
   4  -2   6       33.28       40.32     15.04 o
   5  -2   6       19.72       16.38     11.04 o
   6  -2   6        6.44       12.52     10.08 o
  -7  -1   6        0.17       -0.73      5.93 o
  -6  -1   6        0.01        1.16      6.09 o
  -5  -1   6        3.45        6.11      6.55 o
  -4  -1   6       25.18       31.11      9.11 o
  -3  -1   6       21.02       13.55      5.11 o
  -2  -1   6        3.65        4.29      3.42 o
  -1  -1   6        0.60        1.16      2.63 o
   0  -1   6        9.01        9.75      4.12 o
   1  -1   6        5.40        6.34      6.10 o
   2  -1   6       18.17       17.11      7.15 o
   3  -1   6       13.86       19.33      9.05 o
   4  -1   6        1.85        1.01      5.66 o
   5  -1   6        3.49       13.61      9.57 o
   6  -1   6        0.20        0.80      7.42 o
   7  -1   6       16.76       17.76     13.08 o
  -7   0   6        0.78        1.34      6.69 o
  -6   0   6        3.48        5.53      7.16 o
  -5   0   6        4.22        5.62      6.01 o
  -4   0   6       76.14       81.80     14.65 o
  -3   0   6      366.19      340.80     37.74 o
  -2   0   6       12.38       13.96      4.86 o
  -1   0   6       17.51       29.60      9.26 o
   0   0   6        2.39        2.50      1.98 o
   1   0   6        5.34        5.06      5.12 o
   2   0   6        0.15        2.15      4.82 o
   3   0   6       28.12       30.68     16.51 o
   4   0   6       26.61       20.21      9.54 o
   5   0   6       51.50       58.95     17.68 o
   6   0   6        6.95       10.82      9.54 o
   7   0   6       84.34       95.10     27.64 o
  -7   1   6        1.30        8.19     15.51 o
  -6   1   6        0.09        0.34      5.37 o
  -5   1   6        0.10        1.67      4.87 o
  -4   1   6        2.44        2.68      3.24 o
  -3   1   6        6.44        4.76      2.99 o
  -2   1   6      266.71      240.58     27.18 o
  -1   1   6        0.90       -0.08      1.90 o
   0   1   6        4.50        5.27      2.73 o
   1   1   6        3.25        4.44      4.62 o
   2   1   6        1.56       -0.59      4.32 o
   3   1   6        0.08        1.89      5.15 o
   4   1   6       30.96       41.80     13.78 o
   5   1   6        0.02        0.83      5.23 o
   6   1   6        2.45        0.30      5.73 o
   7   1   6        5.98       14.83     11.50 o
  -6   2   6        6.83       10.97     13.65 o
  -5   2   6       19.02       13.54      7.59 o
  -4   2   6        7.61        4.70      3.62 o
  -3   2   6        2.27       -0.06      2.31 o
  -2   2   6        9.58       11.76      3.78 o
  -1   2   6        0.04        0.51      2.16 o
   0   2   6        7.03        1.55      4.25 o
   1   2   6       17.54       17.64      6.81 o
   2   2   6       17.44       21.17      8.61 o
   3   2   6       13.39       21.83      9.29 o
   4   2   6        0.08        3.33      5.93 o
   5   2   6       79.92       66.42     18.83 o
   6   2   6       24.11       16.56      9.81 o
   7   2   6        2.69        1.00      5.98 o
  -5   3   6       10.16        7.07      5.54 o
  -4   3   6       41.63       42.69      8.34 o
  -3   3   6        6.67        8.45      4.35 o
  -2   3   6       18.76       17.30      5.11 o
  -1   3   6        1.61        5.33      3.37 o
   0   3   6       72.83       86.49     12.28 o
   1   3   6       49.19       41.71      7.75 o
   2   3   6        8.27        6.08      5.26 o
   3   3   6        5.20        1.70      5.93 o
   4   3   6        1.00        3.64      6.41 o
   5   3   6       77.55       56.72     16.76 o
   6   3   6        7.03        8.34      8.48 o
   7   3   6        6.56       11.78     10.08 o
  -5   4   6        0.40        1.82      5.66 o
  -4   4   6        3.55        6.74     18.68 o
  -3   4   6        3.18        3.64      5.76 o
  -2   4   6        4.78        6.38      3.39 o
  -1   4   6       12.17       10.48      4.35 o
   0   4   6       45.16       30.69      6.72 o
   1   4   6        1.31        5.06      6.95 o
   2   4   6      141.60      119.58     17.12 o
   3   4   6      153.47      213.04     38.46 o
   4   4   6        0.06        4.48     22.35 o
   5   4   6        1.39       -0.66      5.92 o
   6   4   6        2.73       23.75     14.10 o
   7   4   6        6.57       18.38     16.34 o
  -5   5   6        0.05        1.13     10.25 o
  -4   5   6       10.39       19.47     20.58 o
  -3   5   6        0.19       72.88    781.26 o
  -2   5   6       19.02      -23.43    907.28 o
  -1   5   6       19.34       26.25     24.48 o
   0   5   6        1.89        3.07      3.17 o
   1   5   6       22.47       10.87      8.53 o
   2   5   6       18.65       13.91      6.13 o
   3   5   6      328.18      453.49    282.31 o
   4   5   6        2.41        9.18      8.46 o
   5   5   6        1.61        4.13      7.80 o
   6   5   6       24.54       21.88     13.07 o
   7   5   6        3.30        1.80      7.81 o
  -4   6   6        1.49        1.20     51.07 o
  -3   6   6       23.03      -21.67   1261.52 o
  -2   6   6       10.97        4.32      6.69 o
  -1   6   6        1.37        4.67      7.26 o
   0   6   6       12.41        8.40      8.65 o
   1   6   6        2.22        0.41      2.37 o
   2   6   6        0.23      445.63   6356.56 o
   3   6   6        0.26        6.91      5.97 o
   4   6   6        0.82        8.94      8.20 o
   5   6   6        7.08       21.41     10.64 o
   6   6   6       10.04       27.89     16.70 o
   7   6   6        3.19        5.94     14.62 o
  -3   7   6        0.92        0.50      6.01 o
  -2   7   6        3.93        6.08      9.57 o
  -1   7   6        3.34        3.71      6.47 o
   0   7   6        6.89        9.81     10.72 o
   1   7   6       21.18       29.19     18.45 o
   2   7   6        3.86       22.69     14.15 o
   3   7   6        2.05        1.76      3.25 o
   4   7   6        2.65        1.09      3.35 o
   5   7   6        0.02        1.52      6.09 o
   6   7   6        8.25       28.02     18.27 o
  -1   8   6        0.78        3.34      8.88 o
   0   8   6        0.05        0.38      5.80 o
   1   8   6        2.25        1.84      8.02 o
   2   8   6        0.05       -0.22      6.49 o
   3   8   6        0.49       -0.26      3.93 o
   4   8   6        1.04        0.46      4.36 o
   5   8   6        7.47       92.72    108.97 o
  -3  -6   7        8.30       17.99     20.89 o
  -2  -6   7        0.21        0.67     17.20 o
  -1  -6   7        0.08        0.03      6.16 o
   0  -6   7        5.34        1.53      7.23 o
  -5  -5   7        0.40        0.28     13.58 o
  -4  -5   7        1.01        4.96     11.61 o
  -3  -5   7       22.57       29.87     18.40 o
  -2  -5   7       15.22       21.27     14.30 o
  -1  -5   7        8.12        7.31     36.90 o
   0  -5   7        8.99       14.27     10.01 o
   1  -5   7        1.76        2.49      6.57 o
   2  -5   7        1.55        1.62      6.77 o
  -5  -4   7        2.89        6.04      8.62 o
  -4  -4   7        0.65        0.75      6.18 o
  -3  -4   7        0.02        0.74      7.07 o
  -2  -4   7        0.64        9.70     66.62 o
  -1  -4   7        1.11        0.33      5.10 o
   0  -4   7        1.74        0.47      4.73 o
   1  -4   7        9.02       15.49      9.34 o
   2  -4   7       14.84       13.22      9.08 o
   3  -4   7        6.48       11.25      9.20 o
   4  -4   7       27.02       32.26     29.45 o
  -6  -3   7        1.76        2.11      7.12 o
  -5  -3   7        7.66       10.14      8.45 o
  -4  -3   7        1.13        0.64      5.01 o
  -3  -3   7        0.61       -0.55      5.18 o
  -2  -3   7       15.42       28.09     10.00 o
  -1  -3   7       16.52       17.74      9.13 o
   0  -3   7        0.60        1.71     13.67 o
   1  -3   7       51.48       41.46     13.16 o
   2  -3   7        0.72        4.14      7.39 o
   3  -3   7       30.00       25.80     12.66 o
   4  -3   7        0.00        0.16      5.34 o
   5  -3   7       52.32       78.85     22.18 o
  -6  -2   7        0.14        0.06      7.96 o
  -5  -2   7        4.75        6.83      7.58 o
  -4  -2   7        8.59        6.65      7.24 o
  -3  -2   7       11.26       16.86      7.75 o
  -2  -2   7        4.97        2.57      3.92 o
  -1  -2   7        0.57        3.65      4.78 o
   0  -2   7        2.49        2.97      4.96 o
   1  -2   7       38.01       32.20     11.62 o
   2  -2   7       64.39       70.04     17.77 o
   3  -2   7        0.28        0.40      5.22 o
   4  -2   7        3.62        4.57      7.38 o
   5  -2   7       18.56       26.56     13.04 o
  -6  -1   7        0.03       -0.17      4.99 o
  -5  -1   7        8.52        6.84      6.79 o
  -4  -1   7        1.59        4.04      5.62 o
  -3  -1   7        0.95        0.82      4.09 o
  -2  -1   7        0.33       -0.13      2.92 o
  -1  -1   7       16.57        9.09      4.44 o
   0  -1   7       64.39       57.43      8.24 o
   1  -1   7        3.25        3.59      5.79 o
   2  -1   7      170.60      176.38     29.58 o
   3  -1   7      491.10      452.23     65.13 o
   4  -1   7        7.54       12.78     10.36 o
   5  -1   7        7.36       12.16     10.96 o
   6  -1   7        1.59        7.78      9.96 o
  -6   0   7        0.69        1.04      6.21 o
  -5   0   7        1.97        3.42      5.90 o
  -4   0   7        5.84        5.90      6.37 o
  -3   0   7        0.20        0.59      4.50 o
  -2   0   7        0.11       -0.67      2.75 o
  -1   0   7        4.60        2.01      3.13 o
   0   0   7        6.73        4.73      2.71 o
   1   0   7        2.43        0.19      4.35 o
   2   0   7        0.86        0.08      3.95 o
   3   0   7        9.81       15.16     10.77 o
   4   0   7      120.19      111.24     23.23 o
   5   0   7        5.03        1.09      6.97 o
   6   0   7        0.00        0.04      6.31 o
  -6   1   7        1.19        1.14      5.86 o
  -5   1   7        0.02        1.00      5.21 o
  -4   1   7        3.68        7.02      6.24 o
  -3   1   7       22.57       21.39     10.27 o
  -2   1   7        9.69       11.62      5.62 o
  -1   1   7       48.50       57.37      9.56 o
   0   1   7       44.30       43.04      7.07 o
   1   1   7       39.66       39.69     11.26 o
   2   1   7       49.15       42.35     12.34 o
   3   1   7       29.80       33.96     11.83 o
   4   1   7        0.64        3.86      7.86 o
   5   1   7        9.99       13.31     10.05 o
   6   1   7       24.90       23.78     13.05 o
   7   1   7        0.09        1.41      9.21 o
  -6   2   7        0.42        1.92     10.65 o
  -5   2   7        1.14        1.48      5.32 o
  -4   2   7        0.50        2.84      3.82 o
  -3   2   7       12.91       14.77      5.10 o
  -2   2   7        0.05       -0.31      2.58 o
  -1   2   7        2.07        0.29      4.36 o
   0   2   7        0.25        0.68      3.65 o
   1   2   7      137.78      117.29     21.24 o
   2   2   7       24.52       25.58     11.61 o
   3   2   7        0.17        5.78      6.92 o
   4   2   7       11.29        9.09      9.38 o
   5   2   7        2.63        5.51      7.98 o
   6   2   7       30.83       27.87     15.86 o
   7   2   7        1.38        5.94      9.70 o
  -4   3   7        1.42        3.45      4.44 o
  -3   3   7        0.28       -0.47      3.04 o
  -2   3   7       86.91       84.15     13.42 o
  -1   3   7       26.81       26.22      7.04 o
   0   3   7       18.85       20.85      6.57 o
   1   3   7        7.26       16.42      7.97 o
   2   3   7       27.55       33.23     13.42 o
   3   3   7        8.38       16.27     10.32 o
   4   3   7       15.23       25.59     12.29 o
   5   3   7       29.18       33.34     14.55 o
   6   3   7        7.46        1.39      6.52 o
   7   3   7        1.38        6.79     10.53 o
  -5   4   7        0.44      -14.78    112.72 o
  -4   4   7        0.42        0.59      5.07 o
  -3   4   7        1.87        1.84      5.90 o
  -2   4   7        5.82       -0.02      3.71 o
  -1   4   7        0.01        0.69      2.95 o
   0   4   7        1.91        1.21      2.84 o
   1   4   7        8.14        4.72      4.05 o
   2   4   7       15.82       24.24     12.38 o
   3   4   7       17.57       27.53     12.42 o
   4   4   7        1.35        5.32      9.17 o
   5   4   7       20.52       38.81     17.15 o
   6   4   7        8.78        8.30      8.93 o
   7   4   7        7.38        4.42     10.94 o
  -4   5   7       16.52       14.93     10.79 o
  -3   5   7        0.35      112.29    993.93 o
  -2   5   7        2.95      -73.70  48830.01 o
  -1   5   7        0.92        0.81      4.58 o
   0   5   7        7.95        4.06      6.28 o
   1   5   7        3.45        2.48      3.04 o
   2   5   7       30.52       47.77     84.92 o
   3   5   7       61.70       86.05     23.40 o
   4   5   7        3.05        1.04      7.82 o
   5   5   7        0.30        0.32      6.48 o
   6   5   7        9.84       17.69     12.45 o
   7   5   7        0.50        0.80      6.71 o
  -3   6   7        2.29        0.89     57.55 o
  -2   6   7        0.04        1.80      5.72 o
  -1   6   7        7.35        5.41      7.84 o
   0   6   7        0.00        2.29      5.65 o
   1   6   7        9.77        5.74      4.64 o
   2   6   7        0.14        1.07     31.61 o
   3   6   7        0.55       -1.53      6.35 o
   4   6   7       39.29       46.68     20.53 o
   5   6   7        1.20        1.89      7.48 o
   6   6   7       31.63       48.50     17.95 o
  -2   7   7        0.56        0.55      7.49 o
  -1   7   7        0.03        2.52      6.68 o
   0   7   7       10.54       11.04     10.32 o
   1   7   7        2.07        1.61      7.69 o
   2   7   7        1.29      267.13   7541.89 o
   3   7   7        7.87       13.41     12.78 o
   4   7   7        8.49        9.86     10.62 o
   5   7   7        0.54       -0.17      5.99 o
   0   8   7        0.50        1.63      6.45 o
   1   8   7        4.65        5.04      9.43 o
   2   8   7        5.39       13.26    138.96 o
   3   8   7        0.35        1.46      9.90 o
  -3  -5   8        3.69        4.49     11.88 o
  -2  -5   8        0.34        1.13      9.47 o
  -1  -5   8        0.01       -1.58      7.97 o
   0  -5   8        0.03        1.66      8.26 o
   1  -5   8        2.84       11.04     10.20 o
  -4  -4   8        1.48        5.15      8.08 o
  -3  -4   8        1.98        0.06      6.65 o
  -2  -4   8        0.60        1.19     38.13 o
  -1  -4   8        1.04        0.27      5.26 o
   0  -4   8        7.63        3.05      6.96 o
   1  -4   8        9.53       11.36      9.76 o
   2  -4   8        2.05        1.63      6.80 o
   3  -4   8        1.46        6.31     22.02 o
  -5  -3   8        0.09       -0.39      5.91 o
  -4  -3   8        0.06        1.30      5.80 o
  -3  -3   8        8.32        5.82      8.11 o
  -2  -3   8        7.10        5.02      8.20 o
  -1  -3   8        0.59        1.13      5.86 o
   0  -3   8        1.09        4.68      7.55 o
   1  -3   8        7.94        9.74      8.87 o
   2  -3   8        2.55        0.42      5.75 o
   3  -3   8       10.02       18.74     12.06 o
   4  -3   8        9.14       16.33     12.53 o
  -5  -2   8        0.56        0.93      6.17 o
  -4  -2   8        4.85        1.62      5.61 o
  -3  -2   8        2.04        5.19      6.36 o
  -2  -2   8       47.12       49.86     10.88 o
  -1  -2   8        4.04        3.58      6.45 o
   0  -2   8        1.19       10.12      8.44 o
   1  -2   8       13.70       11.05      8.53 o
   2  -2   8        3.96        3.81      7.26 o
   3  -2   8        3.35        5.67      8.86 o
   4  -2   8        9.96        0.40      6.49 o
   5  -2   8        0.96        2.39      8.77 o
  -5  -1   8        5.24        5.88      7.29 o
  -4  -1   8        4.45        5.97      6.97 o
  -3  -1   8        2.17        2.72      6.06 o
  -2  -1   8        2.14        5.68      4.71 o
  -1  -1   8        9.43        9.88      4.83 o
   0  -1   8       16.89       25.35     11.98 o
   1  -1   8        1.06        3.77      7.47 o
   2  -1   8       27.32       40.10     13.71 o
   3  -1   8        0.75        0.77      5.54 o
   4  -1   8        1.56       -0.17      6.11 o
   5  -1   8        1.72        2.16      7.35 o
  -5   0   8       15.44       13.21      9.45 o
  -4   0   8       74.93       62.67     16.35 o
  -3   0   8        2.01        2.96      4.29 o
  -2   0   8       10.55        7.98      4.88 o
  -1   0   8        7.81        8.08      4.46 o
   0   0   8        5.47        7.43      7.45 o
   1   0   8       15.00       26.23     10.32 o
   2   0   8        0.52       -0.11      4.54 o
   3   0   8        9.44        7.86      9.38 o
   4   0   8       10.32       13.65     11.22 o
   5   0   8       16.69       21.46     14.13 o
   6   0   8       37.06       42.24     19.63 o
  -5   1   8        0.30        1.46      5.67 o
  -4   1   8       11.03       11.61      7.77 o
  -3   1   8       66.17       50.58     11.47 o
  -2   1   8        0.64        0.35      3.33 o
  -1   1   8       26.81       32.53      8.19 o
   0   1   8        0.01        1.18      5.69 o
   1   1   8       25.37       24.58     10.35 o
   2   1   8        0.26        0.44      4.92 o
   3   1   8        4.12        3.75      6.62 o
   4   1   8        0.14        2.57      8.88 o
   5   1   8        2.82        2.29      7.02 o
   6   1   8        1.36        8.45     11.57 o
  -5   2   8        0.12       -2.00     11.15 o
  -4   2   8        0.01       -1.10      4.59 o
  -3   2   8        0.86        1.36      6.67 o
  -2   2   8        0.00        1.25      3.77 o
  -1   2   8       15.46       13.61      8.47 o
   0   2   8       12.44       22.30     20.24 o
   1   2   8        3.62        0.42      5.72 o
   2   2   8        0.24        0.14      5.29 o
   3   2   8       28.14       30.37     14.11 o
   4   2   8       66.84       64.38     19.62 o
   5   2   8        7.70        5.48      8.54 o
   6   2   8        0.14        1.69      8.32 o
  -5   3   8        3.62       13.57     48.56 o
  -4   3   8        2.21        5.03     29.42 o
  -3   3   8        1.29        0.98      3.79 o
  -2   3   8        0.18        0.70      3.61 o
  -1   3   8       10.30        9.94      8.35 o
   0   3   8        9.06      -53.38  32416.00 o
   1   3   8        0.68        2.94      5.68 o
   2   3   8       10.39       13.23      8.43 o
   3   3   8        0.72        4.61      8.94 o
   4   3   8       45.81       39.64     15.71 o
   5   3   8        3.52        5.78     10.56 o
   6   3   8        1.47        5.64      9.76 o
  -4   4   8        0.32       26.81    110.38 o
  -3   4   8        0.11        0.12      5.50 o
  -2   4   8        1.36       -1.50      3.77 o
  -1   4   8       25.89       35.86     16.78 o
   0   4   8        2.77        8.60      5.38 o
   1   4   8      120.12      106.96     23.53 o
   2   4   8       51.62       60.45     16.74 o
   3   4   8        9.19       14.84      9.95 o
   4   4   8        0.85        1.07      7.89 o
   5   4   8        1.24        1.26      8.68 o
   6   4   8        1.25        0.08      7.40 o
  -3   5   8        0.66        1.49     48.85 o
  -2   5   8        0.94        0.98     27.56 o
  -1   5   8        2.53        2.36      5.44 o
   0   5   8        7.58        4.96      4.79 o
   1   5   8       11.07       15.90      7.01 o
   2   5   8      130.35      169.62     33.37 o
   3   5   8        0.54       -1.65      6.20 o
   4   5   8        1.09        6.38     10.28 o
   5   5   8       15.38       14.30     13.93 o
   6   5   8        0.34        2.17      8.39 o
  -2   6   8        0.49        2.39      6.24 o
  -1   6   8        2.60        4.31      8.30 o
   0   6   8        0.17        1.17      6.01 o
   1   6   8        0.84        2.81      9.29 o
   2   6   8        0.50       -1.21      4.79 o
   3   6   8        0.25        3.77      7.58 o
   4   6   8        0.44        6.18     10.24 o
   5   6   8        7.44       22.75     16.67 o
  -1   7   8        2.99        4.15      7.91 o
   0   7   8        4.67        6.01     11.03 o
   1   7   8        0.47        2.85     10.37 o
   2   7   8        0.80        6.06     10.86 o
   4   7   8        0.03        3.58     44.08 o
  -1  -4   9        0.10       -1.83      9.00 o
   0  -4   9        0.07        2.26     10.70 o
  -3  -3   9        3.60        7.27     12.99 o
  -2  -3   9        0.73       -0.11      7.07 o
  -1  -3   9        0.44        0.74      8.03 o
   0  -3   9        0.79       -1.50      7.17 o
   1  -3   9        1.44        1.53      7.18 o
   2  -3   9        2.92       -1.00      7.09 o
  -4  -2   9        0.90       -0.29      9.51 o
  -3  -2   9        0.56        0.60      9.10 o
  -2  -2   9        3.82        6.83     11.59 o
  -1  -2   9        0.66        0.20      5.09 o
   0  -2   9        0.89       -0.54      6.45 o
   1  -2   9       24.46       31.36     13.35 o
   2  -2   9        4.76        9.57     10.28 o
   3  -2   9        0.01        0.55      6.02 o
  -4  -1   9        0.21       -0.71      5.53 o
  -3  -1   9        0.04        1.55      5.96 o
  -2  -1   9        0.16        0.93      5.73 o
  -1  -1   9        6.65        4.16      8.47 o
   0  -1   9        2.11        5.07      8.66 o
   1  -1   9       58.66       58.69     18.15 o
   2  -1   9       96.14       86.28     23.35 o
   3  -1   9        0.01        2.14      7.38 o
   4  -1   9        0.77        2.72      7.75 o
  -4   0   9        0.13        0.07      5.21 o
  -3   0   9        0.00       -0.55      3.97 o
  -2   0   9        1.05        0.24      6.19 o
  -1   0   9        1.59       -0.90      6.49 o
   0   0   9        9.76       11.54      8.79 o
   1   0   9        1.51        2.26      6.73 o
   2   0   9       39.48       52.29     18.97 o
   3   0   9       47.68       33.44     12.80 o
   4   0   9        0.12        7.22      9.11 o
   5   0   9        1.04       -0.32      6.42 o
  -4   1   9        0.81        1.54      5.78 o
  -3   1   9        1.74        0.85      4.35 o
  -2   1   9        6.23        9.90      9.22 o
  -1   1   9        6.27        8.13      8.86 o
   0   1   9        4.78        5.57      8.49 o
   1   1   9        0.15       -0.91      5.47 o
   2   1   9       12.16       12.05     10.07 o
   3   1   9        0.62        1.21      5.63 o
   4   1   9        0.00       -0.82      8.23 o
   5   1   9        5.85        2.19     10.03 o
  -4   2   9        1.08        1.47      5.97 o
  -3   2   9        0.46        1.77      9.31 o
  -2   2   9        1.66       -0.16      5.43 o
  -1   2   9        2.24        3.22      6.94 o
   0   2   9       50.92       41.38     14.65 o
   1   2   9        1.98        2.00      6.00 o
   2   2   9       11.37       12.39      9.61 o
   3   2   9        1.00        4.71      8.30 o
   4   2   9        0.82       -1.45      8.13 o
   5   2   9        5.49        5.84     12.07 o
  -4   3   9        1.92        5.38     30.93 o
  -3   3   9       13.35        9.57      9.30 o
  -2   3   9        1.09        0.13      4.93 o
  -1   3   9        2.44        0.44      5.59 o
   0   3   9        0.25       -0.75      5.23 o
   1   3   9       14.97       15.20      9.96 o
   2   3   9        1.14        5.50      7.60 o
   3   3   9        0.93       -0.01      6.21 o
   4   3   9       13.16       14.47     13.05 o
   5   3   9        7.46        2.68      8.24 o
  -3   4   9        4.74        8.73     10.88 o
  -2   4   9        0.67        0.94     17.45 o
  -1   4   9        0.24        0.18      4.85 o
   0   4   9        2.06        1.01      5.41 o
   1   4   9        0.76       -0.73      5.85 o
   2   4   9        2.12        3.34      6.96 o
   3   4   9        1.78       -0.05      6.50 o
   4   4   9        9.40       20.94     15.14 o
   5   4   9       24.38       24.82     17.21 o
  -2   5   9        0.41       -1.57      7.89 o
  -1   5   9        0.06        1.25      7.95 o
   0   5   9        1.76        7.16     10.08 o
   1   5   9        9.15        9.25      7.60 o
   2   5   9       31.34       31.13     13.97 o
   3   5   9        0.70        1.06      9.33 o
   4   5   9        1.34        1.27      8.29 o
   5   5   9        4.36        6.92     13.69 o
  -1   6   9        1.46        0.93      9.29 o
   0   6   9        1.34        2.90     10.96 o
   1   6   9        0.01        0.19      6.87 o
   2   6   9        2.57       -3.17     42.99 o
   3   6   9       22.78       23.92     13.92 o
   4   6   9        0.14        1.81      8.52 o
  -2  -2  10        1.98        4.23     10.42 o
  -1  -2  10        0.58        2.48     10.72 o
   0  -2  10        1.23        1.84      7.73 o
   1  -2  10        1.05        0.00      6.59 o
  -2  -1  10        1.91        2.09      9.47 o
  -1  -1  10        2.02        5.61     10.50 o
   0  -1  10        1.20        2.06      7.12 o
   1  -1  10        7.25        8.43      9.90 o
   2  -1  10        2.99        7.69      9.33 o
   3  -1  10        0.23        1.92      7.61 o
  -2   0  10        0.01       -0.71      8.84 o
  -1   0  10        1.30        1.06      7.29 o
   0   0  10        3.20        7.66      8.84 o
   1   0  10        0.01        2.06      7.47 o
   2   0  10        0.02        5.06      9.60 o
   3   0  10        2.69        7.65     11.07 o
  -2   1  10        0.72        3.24      7.86 o
  -1   1  10        0.52        4.71      9.06 o
   0   1  10        2.75        0.37     15.79 o
   1   1  10        0.01        4.50      8.70 o
   2   1  10        1.88        0.80      6.77 o
   3   1  10        0.00        1.65      7.57 o
   4   1  10        2.03       11.48     13.23 o
  -2   2  10        0.73        1.17      6.39 o
  -1   2  10        3.01        4.38      8.23 o
   0   2  10        0.22        0.23      5.70 o
   1   2  10        0.17        0.41     17.70 o
   2   2  10       22.75       19.97     13.88 o
   3   2  10       25.35       14.49     11.92 o
   4   2  10        0.02       -0.57      6.93 o
  -2   3  10        0.28        2.17      6.37 o
  -1   3  10        0.14        0.88      6.76 o
   0   3  10        1.64        2.17      7.02 o
   1   3  10        2.05        1.99      7.17 o
   2   3  10        0.19        0.66      6.27 o
   3   3  10       18.49       23.70     13.29 o
   4   3  10        2.00        3.61      9.06 o
  -1   4  10        0.41       72.63     79.43 o
   0   4  10       30.66       26.89     13.71 o
   1   4  10       15.86       15.40     10.41 o
   2   4  10        1.93        0.66      7.20 o
   3   4  10        0.50        0.00      7.18 o
   4   4  10        1.41        1.92     10.13 o
   0   5  10        9.00       11.80     70.38 o
   1   5  10       30.67       44.72     80.37 o
   2   5  10        0.70        1.26      6.42 o
   3   5  10        0.08        1.62      6.91 o
   0   1  11        0.22        0.75      7.02 o
   1   1  11        0.21       -0.58      6.96 o
   0   2  11        1.89        0.70      6.64 o
   1   2  11        2.04        2.43      8.73 o
   2   2  11        0.47        2.11     18.89 o
   1   3  11        0.04       11.12     31.02 o
 
